# Supplementary material for: Deregulation of MiR-34b/Sox2 Predicts Prostate Cancer Progression
Source: PLoS One. 2015 Jun 24;10(6):e0130060. doi: 10.1371/journal.pone.0130060 (PMC4479381; doi:10.1371/journal.pone.0130060)
Supplement: S1 File — (XLSX) [file pone.0130060.s005.xlsx]

## Sheet: TLDA PCa Cell lines
Well	TLDA	Detector	Assay type	BPH-1	RWPE-1	PC3	DU145	LNCaP
1	A	hsa-let-7a-4373169	target	31.4343	27.9318	31.4674	31.6116	29.1469
2	A	hsa-let-7c-4373167	target	37.3209	33.629	39.9306	Undetermined	27.9753
3	A	hsa-let-7d-4395394	target	30.0546	26.9041	30.6222	30.4287	28.78
4	A	hsa-let-7e-4395517	target	27.0473	23.9526	27.5803	26.9493	25.0577
5	A	hsa-let-7f-4373164	target	34.078	30.1796	32.8466	31.9286	32.4925
6	A	hsa-let-7g-4395393	target	29.0078	25.8513	26.2035	26.3579	24.9698
7	A	hsa-miR-1-4395333	target	Undetermined	Undetermined	Undetermined	Undetermined	Undetermined
8	A	hsa-miR-9-4373285	target	33.1673	27.8952	28.4262	28.8089	29.0908
9	A	hsa-miR-10a-4373153	target	32.8596	30.8657	29.1559	29.9175	35.0522
10	A	hsa-miR-10b-4395329	target	Undetermined	30.9242	Undetermined	Undetermined	Undetermined
11	A	MammU6-4395470	housekeeping	16.7959	19.3234	15.718	15.9537	17.9781
12	A	MammU6-4395470	housekeeping	16.8246	19.1473	15.7089	16.1212	17.9042
13	A	hsa-miR-15a-4373123	target	34.6666	32.9195	31.459	34.8035	33.1004
14	A	hsa-miR-15b-4373122	target	28.4678	26.7898	27.8221	27.7491	27.5901
15	A	hsa-miR-16-4373121	target	24.1137	22.0273	20.1013	20.0628	22.4592
16	A	hsa-miR-17-4395419	target	23.7086	21.6537	21.3006	22.1046	21.6843
17	A	hsa-miR-18a-4395533	target	30.5039	30.4454	28.9536	31.5559	29.9582
18	A	hsa-miR-18b-4395328	target	34.9614	Undetermined	33.8885	37.1173	35.7512
19	A	hsa-miR-19a-4373099	target	27.9036	25.1665	25.2546	26.0632	25.2632
20	A	hsa-miR-19b-4373098	target	25.1234	21.7877	22.3831	23.0656	22.5733
21	A	hsa-miR-20a-4373286	target	26.5719	22.9912	25.0873	25.5112	24.4667
22	A	hsa-miR-20b-4373263	target	35.143	30.3739	30.079	30.4709	30.8353
23	A	hsa-miR-21-4373090	target	29.3335	25.589	24.9055	24.043	27.0174
24	A	hsa-miR-22-4373079	target	Undetermined	30.9387	Undetermined	Undetermined	32.0693
25	A	hsa-miR-23a-4373074	target	Undetermined	Undetermined	Undetermined	Undetermined	Undetermined
26	A	hsa-miR-23b-4373073	target	37.4973	32.9637	36.5116	33.8327	35.6949
27	A	hsa-miR-24-4373072	target	24.3179	21.7183	20.3527	20.4535	24.7067
28	A	hsa-miR-25-4373071	target	30.1699	27.7573	28.802	29.3524	27.9499
29	A	hsa-miR-26a-4395166	target	29.4885	24.7124	26.6577	25.8509	25.6551
30	A	hsa-miR-26b-4395167	target	30.8191	26.6246	28.7677	27.7722	26.66
31	A	hsa-miR-27a-4373287	target	28.9831	24.5677	25.1584	26.3997	30.9617
32	A	hsa-miR-27b-4373068	target	31.184	27.1494	29.7323	28.8685	31.3226
33	A	hsa-miR-28-3p-4395557	target	29.5009	27.577	25.7025	25.6337	25.9655
34	A	hsa-miR-28-5p-4373067	target	32.2884	29.9272	29.4845	29.6385	28.3618
35	A	MammU6-4395470	housekeeping	16.6895	18.9988	15.9321	15.9181	17.7646
36	A	MammU6-4395470	housekeeping	16.9161	19.3388	15.721	16.0056	17.6496
37	A	hsa-miR-29a-4395223	target	26.0787	22.7814	21.0665	20.9806	22.9705
38	A	hsa-miR-29b-4373288	target	32.5621	31.0366	31.3343	30.6321	32.1958
39	A	hsa-miR-29c-4395171	target	31.3239	28.3033	26.4496	25.6475	26.7939
40	A	hsa-miR-30b-4373290	target	27.9611	24.7503	25.5532	25.4546	25.5654
41	A	hsa-miR-30c-4373060	target	27.891	24.3256	24.1764	24.1601	24.4981
42	A	hsa-miR-31-4395390	target	24.4957	20.8544	20.9719	20.5803	Undetermined
43	A	hsa-miR-32-4395220	target	Undetermined	32.6275	32.2132	32.1343	31.9509
44	A	hsa-miR-33b-4395196	target	Undetermined	Undetermined	Undetermined	Undetermined	Undetermined
45	A	hsa-miR-34a-4395168	target	32.5221	28.654	29.9226	29.1085	27.9107
46	A	hsa-miR-34c-5p-4373036	target	Undetermined	35.133	30.7051	32.072	Undetermined
47	A	hsa-miR-92a-4395169	target	29.1597	26.1175	28.9896	29.2963	27.6977
48	A	hsa-miR-93-4373302	target	27.7164	25.0446	25.219	25.6928	25.1063
49	A	hsa-miR-95-4373011	target	36.2366	32.9327	30.901	29.6775	35.8984
50	A	hsa-miR-96-4373372	target	Undetermined	35.8174	33.2788	34.6944	36.2108
51	A	hsa-miR-98-4373009	target	34.3279	31.9552	31.7257	34.2016	33.1373
52	A	hsa-miR-99a-4373008	target	29.8189	26.9699	28.0139	29.7164	25.4826
53	A	hsa-miR-99b-4373007	target	32.419	29.7252	31.5656	31.4278	29.5581
54	A	hsa-miR-100-4373160	target	29.3758	26.113	27.2825	27.5923	25.7748
55	A	hsa-miR-101-4395364	target	36.6443	32.7765	35.18	33.9629	32.121
56	A	hsa-miR-103-4373158	target	29.9831	28.4519	29.9531	30.0036	28.8665
57	A	hsa-miR-105-4395278	target	Undetermined	Undetermined	Undetermined	Undetermined	34.2064
58	A	hsa-miR-106a-4395280	target	23.6248	21.5647	21.3665	21.9809	21.6892
59	A	RNU44-4373384	housekeeping	25.4983	23.1292	23.2177	23.5847	23.4342
60	A	hsa-miR-106b-4373155	target	29.2245	25.6443	25.7804	26.0029	25.9055
61	A	hsa-miR-107-4373154	target	34.792	37.1497	34.0542	34.9193	Undetermined
62	A	hsa-miR-122-4395356	target	Undetermined	Undetermined	Undetermined	Undetermined	Undetermined
63	A	hsa-miR-124-4373295	target	36.2082	Undetermined	34.4496	36.0554	Undetermined
64	A	hsa-miR-125a-3p-4395310	target	35.8943	34.0421	32.6857	33.1805	34.2714
65	A	hsa-miR-125a-5p-4395309	target	29.0212	26.0588	26.4695	25.8978	26.5097
66	A	hsa-miR-125b-4373148	target	30.9306	27.025	29.3938	29.9756	24.8265
67	A	hsa-miR-126-4395339	target	28.3116	27.0832	24.3835	24.1051	25.8987
68	A	hsa-miR-127-3p-4373147	target	35.2094	Undetermined	Undetermined	Undetermined	Undetermined
69	A	hsa-miR-127-5p-4395340	target	Undetermined	Undetermined	Undetermined	Undetermined	Undetermined
70	A	hsa-miR-128-4395327	target	33.791	33.248	32.3854	31.8965	32.5735
71	A	hsa-miR-129-3p-4373297	target	Undetermined	Undetermined	Undetermined	Undetermined	Undetermined
72	A	hsa-miR-129-5p-4373171	target	Undetermined	Undetermined	Undetermined	Undetermined	Undetermined
73	A	hsa-miR-130a-4373145	target	32.0147	28.9347	30.4953	30.2575	Undetermined
74	A	hsa-miR-130b-4373144	target	33.0988	30.2696	31.0947	31.0549	30.7263
75	A	hsa-miR-132-4373143	target	32.0718	29.9936	27.9075	29.8026	28.2867
76	A	hsa-miR-133a-4395357	target	Undetermined	Undetermined	36.365	35.9504	Undetermined
77	A	hsa-miR-133b-4395358	target	Undetermined	Undetermined	Undetermined	Undetermined	Undetermined
78	A	hsa-miR-134-4373299	target	35.0419	Undetermined	Undetermined	Undetermined	Undetermined
79	A	hsa-miR-135a-4373140	target	Undetermined	34.6698	36.3893	37.5025	31.7417
80	A	hsa-miR-135b-4395372	target	30.5312	26.5368	27.0991	27.7174	32.2116
81	A	hsa-miR-136-4373173	target	Undetermined	Undetermined	Undetermined	Undetermined	39.3634
82	A	hsa-miR-137-4373301	target	Undetermined	33.3383	35.3	Undetermined	Undetermined
83	A	hsa-miR-138-4395395	target	27.5088	27.122	22.0783	23.1152	30.0536
84	A	hsa-miR-139-3p-4395424	target	Undetermined	Undetermined	Undetermined	Undetermined	Undetermined
85	A	hsa-miR-139-5p-4395400	target	33.4776	34.8144	30.5551	29.8625	31.0213
86	A	hsa-miR-140-3p-4395345	target	34.3374	30.3901	28.3231	27.9908	30.1706
87	A	hsa-miR-140-5p-4373374	target	31.7293	27.2788	26.2449	25.9831	27.6183
88	A	hsa-miR-141-4373137	target	30.8705	27.7094	28.0477	27.2453	26.0492
89	A	hsa-miR-142-3p-4373136	target	Undetermined	36.3752	Undetermined	37.3566	Undetermined
90	A	hsa-miR-142-5p-4395359	target	Undetermined	Undetermined	Undetermined	Undetermined	Undetermined
91	A	hsa-miR-143-4395360	target	Undetermined	Undetermined	Undetermined	Undetermined	Undetermined
92	A	hsa-miR-145-4395389	target	Undetermined	Undetermined	Undetermined	Undetermined	Undetermined
93	A	hsa-miR-146a-4373132	target	28.3144	33.1416	28.7949	30.2563	33.7647
94	A	hsa-miR-146b-3p-4395472	target	Undetermined	Undetermined	Undetermined	Undetermined	Undetermined
95	A	hsa-miR-146b-5p-4373178	target	31.5904	28.4844	28.4474	26.2649	27.75
96	A	hsa-miR-147b-4395373	target	Undetermined	Undetermined	Undetermined	Undetermined	Undetermined
97	A	hsa-miR-148a-4373130	target	32.9812	29.1389	32.0708	30.8095	27.7142
98	A	hsa-miR-148b-4373129	target	33.8535	32.7419	33.0165	32.422	31.0751
99	A	hsa-miR-149-4395366	target	27.2037	26.0184	26.3293	28.3391	28.6806
100	A	hsa-miR-150-4373127	target	36.0271	35.8535	33.751	34.1741	Undetermined
101	A	hsa-miR-152-4395170	target	31.863	29.2224	29.6635	28.8652	31.2095
102	A	hsa-miR-153-4373305	target	Undetermined	Undetermined	Undetermined	Undetermined	37.0004
103	A	hsa-miR-154-4373270	target	Undetermined	Undetermined	Undetermined	Undetermined	Undetermined
104	A	hsa-miR-181a-4373117	target	34.6106	29.5795	33.0343	32.2644	39.4917
105	A	hsa-miR-181c-4373115	target	Undetermined	36.6975	39.5201	39.571	Undetermined
106	A	hsa-miR-182-4395445	target	30.3924	29.7225	28.8967	28.477	28.6532
107	A	RNU48-4373383	housekeeping	23.4896	21.0699	19.9089	19.9499	21.2079
108	A	hsa-miR-183-4395380	target	33.4452	32.8736	31.8423	32.0296	31.7246
109	A	hsa-miR-184-4373113	target	Undetermined	Undetermined	Undetermined	Undetermined	Undetermined
110	A	hsa-miR-185-4395382	target	33.8572	32.959	29.7183	30.8531	29.9109
111	A	hsa-miR-186-4395396	target	27.5757	26.5038	23.2925	23.5414	24.4353
112	A	hsa-miR-187-4373307	target	Undetermined	Undetermined	37.0015	34.2027	Undetermined
113	A	hsa-miR-188-3p-4395217	target	Undetermined	Undetermined	Undetermined	Undetermined	Undetermined
114	A	hsa-miR-190-4373110	target	Undetermined	34.0751	37.7101	Undetermined	Undetermined
115	A	hsa-miR-191-4395410	target	24.1386	23.0253	20.2748	20.3328	20.9679
116	A	hsa-miR-192-4373108	target	32.1957	29.6467	27.6264	27.2146	29.5799
117	A	hsa-miR-193a-3p-4395361	target	Undetermined	32.4957	31.0067	30.0901	31.7669
118	A	hsa-miR-193a-5p-4395392	target	Undetermined	29.3626	33.4306	33.1582	30.9821
119	A	hsa-miR-193b-4395478	target	27.8581	25.5571	24.6073	23.9008	25.1146
120	A	hsa-miR-194-4373106	target	34.8148	32.3064	31.0124	29.8102	30.5358
121	A	hsa-miR-195-4373105	target	30.9222	28.0427	27.5196	27.3344	25.907
122	A	hsa-miR-196b-4395326	target	26.9598	27.0089	26.9736	26.3493	29.787
123	A	hsa-miR-197-4373102	target	29.5075	30.7848	30.1167	30.1814	29.1796
124	A	hsa-miR-198-4395384	target	36.6334	Undetermined	Undetermined	Undetermined	Undetermined
125	A	hsa-miR-199a-5p-4373272	target	Undetermined	Undetermined	Undetermined	Undetermined	Undetermined
126	A	hsa-miR-199a-3p-4395415	target	Undetermined	35.993	36.6019	35.9154	34.7217
127	A	hsa-miR-199b-5p-4373100	target	Undetermined	Undetermined	Undetermined	Undetermined	Undetermined
128	A	hsa-miR-200a-4378069	target	30.1787	28.0107	27.1	27.7554	26.6905
129	A	hsa-miR-200b-4395362	target	28.4297	26.0899	25.972	26.8352	24.7428
130	A	hsa-miR-200c-4395411	target	23.8453	23.3919	23.2235	23.3386	21.994
131	A	hsa-miR-202-4395474	target	38.1768	35.9522	Undetermined	Undetermined	Undetermined
132	A	hsa-miR-203-4373095	target	30.1014	23.8417	30.7364	30.0875	25.6543
133	A	hsa-miR-204-4373094	target	Undetermined	Undetermined	Undetermined	37.315	Undetermined
134	A	hsa-miR-205-4373093	target	28.7236	24.9978	Undetermined	Undetermined	Undetermined
135	A	hsa-miR-208b-4395401	target	Undetermined	Undetermined	Undetermined	Undetermined	Undetermined
136	A	hsa-miR-210-4373089	target	31.0026	29.8821	28.1275	26.6861	29.2165
137	A	hsa-miR-214-4395417	target	Undetermined	Undetermined	37.0496	Undetermined	Undetermined
138	A	hsa-miR-215-4373084	target	Undetermined	Undetermined	Undetermined	Undetermined	Undetermined
139	A	hsa-miR-216a-4395331	target	Undetermined	Undetermined	Undetermined	Undetermined	Undetermined
140	A	hsa-miR-216b-4395437	target	Undetermined	Undetermined	36.0366	Undetermined	Undetermined
141	A	hsa-miR-217-4395448	target	Undetermined	Undetermined	Undetermined	Undetermined	Undetermined
142	A	hsa-miR-218-4373081	target	Undetermined	29.9451	34.5699	34.3041	33.9664
143	A	hsa-miR-219-5p-4373080	target	35.2166	Undetermined	Undetermined	Undetermined	37.2188
144	A	hsa-miR-221-4373077	target	31.0681	27.9301	28.8761	30.1878	35.6964
145	A	hsa-miR-222-4395387	target	24.9834	22.2674	22.8924	23.1513	27.46
146	A	hsa-miR-223-4395406	target	Undetermined	37.4519	38.1262	36.9273	34.4812
147	A	hsa-miR-224-4395210	target	32.0727	26.5959	Undetermined	Undetermined	34.2271
148	A	hsa-miR-296-3p-4395212	target	35.3991	Undetermined	Undetermined	Undetermined	Undetermined
149	A	hsa-miR-296-5p-4373066	target	35.2506	30.7308	34.2376	33.6819	38.1357
150	A	hsa-miR-299-3p-4373189	target	Undetermined	Undetermined	Undetermined	Undetermined	Undetermined
151	A	hsa-miR-299-5p-4373188	target	Undetermined	Undetermined	Undetermined	Undetermined	Undetermined
152	A	hsa-miR-301a-4373064	target	30.5426	29.3312	29.4294	28.783	30.1038
153	A	hsa-miR-301b-4395503	target	36.2431	31.9883	33.1564	31.6687	31.8733
154	A	hsa-miR-302a-4378070	target	Undetermined	Undetermined	Undetermined	Undetermined	Undetermined
155	A	ath-miR159a-4373390	negative control	Undetermined	Undetermined	Undetermined	Undetermined	Undetermined
156	A	hsa-miR-302b-4378071	target	Undetermined	Undetermined	Undetermined	Undetermined	Undetermined
157	A	hsa-miR-302c-4378072	target	Undetermined	Undetermined	Undetermined	Undetermined	Undetermined
158	A	hsa-miR-320-4395388	target	26.6983	24.6744	24.6325	23.7575	25.7652
159	A	hsa-miR-323-3p-4395338	target	36.8922	38.1193	38.9191	Undetermined	36.87
160	A	hsa-miR-324-3p-4395272	target	31.6232	30.4555	30.5953	30.4301	28.7294
161	A	hsa-miR-324-5p-4373052	target	34.2203	30.9586	31.4736	30.9949	30.0971
162	A	hsa-miR-326-4373050	target	Undetermined	Undetermined	Undetermined	Undetermined	Undetermined
163	A	hsa-miR-328-4373049	target	Undetermined	32.3491	35.3999	33.2011	32.3222
164	A	hsa-miR-329-4373191	target	Undetermined	Undetermined	Undetermined	Undetermined	Undetermined
165	A	hsa-miR-330-3p-4373047	target	37.2654	36.9546	34.89	35.8228	35.8508
166	A	hsa-miR-330-5p-4395341	target	Undetermined	Undetermined	Undetermined	Undetermined	39.4162
167	A	hsa-miR-331-3p-4373046	target	27.6611	27.1693	24.8631	24.8561	26.1811
168	A	hsa-miR-331-5p-4395344	target	36.9843	Undetermined	29.0961	31.4101	Undetermined
169	A	hsa-miR-335-4373045	target	33.0399	33.1283	30.5975	30.6911	31.6001
170	A	hsa-miR-337-5p-4395267	target	Undetermined	34.7265	Undetermined	Undetermined	Undetermined
171	A	hsa-miR-338-3p-4395363	target	Undetermined	Undetermined	Undetermined	Undetermined	Undetermined
172	A	hsa-miR-339-3p-4395295	target	31.1078	30.5833	27.314	27.5819	28.543
173	A	hsa-miR-339-5p-4395368	target	34.7196	29.9949	31.2895	31.9695	29.7208
174	A	hsa-miR-340-4395369	target	33.3203	31.5471	29.7982	30.03	29.3135
175	A	has-miR-155-4395459	target	26.4475	29.043	27.5843	29.2227	34.7116
176	A	hsa-let-7b-4395446	target	28.9765	26.23	Undetermined	32.2814	25.549
177	A	hsa-miR-342-3p-4395371	target	29.1891	26.9587	25.9449	25.1845	26.4842
178	A	hsa-miR-342-5p-4395258	target	Undetermined	Undetermined	Undetermined	Undetermined	Undetermined
179	A	hsa-miR-345-4395297	target	29.2183	27.7077	27.0079	27.3072	26.1184
180	A	hsa-miR-361-5p-4373035	target	36.1754	31.4189	31.7253	33.6189	31.9955
181	A	hsa-miR-362-3p-4395228	target	Undetermined	33.3289	34.4145	Undetermined	33.0517
182	A	hsa-miR-362-5p-4378092	target	33.5102	31.9771	30.8191	31.8436	30.3885
183	A	hsa-miR-363-4378090	target	Undetermined	Undetermined	Undetermined	Undetermined	Undetermined
184	A	hsa-miR-365-4373194	target	32.6721	28.1319	28.6869	28.769	28.768
185	A	hsa-miR-367-4373034	target	Undetermined	Undetermined	Undetermined	Undetermined	Undetermined
186	A	hsa-miR-369-3p-4373032	target	Undetermined	Undetermined	Undetermined	Undetermined	Undetermined
187	A	hsa-miR-369-5p-4373195	target	35.9304	Undetermined	Undetermined	Undetermined	Undetermined
188	A	hsa-miR-370-4395386	target	Undetermined	Undetermined	Undetermined	Undetermined	Undetermined
189	A	hsa-miR-371-3p-4395235	target	Undetermined	Undetermined	Undetermined	Undetermined	Undetermined
190	A	hsa-miR-372-4373029	target	Undetermined	Undetermined	35.8381	Undetermined	Undetermined
191	A	hsa-miR-373-4378073	target	Undetermined	Undetermined	Undetermined	Undetermined	Undetermined
192	A	hsa-miR-374a-4373028	target	29.0121	28.4318	26.5604	26.6603	26.856
193	A	hsa-miR-374b-4381045	target	27.3037	27.3784	25.7533	25.1259	25.9142
194	A	hsa-miR-375-4373027	target	Undetermined	33.9075	32.8294	32.4828	29.7788
195	A	hsa-miR-376a-4373026	target	36.9663	Undetermined	36.8643	Undetermined	Undetermined
196	A	hsa-miR-376b-4373196	target	Undetermined	Undetermined	Undetermined	Undetermined	Undetermined
197	A	hsa-miR-377-4373025	target	Undetermined	Undetermined	Undetermined	Undetermined	Undetermined
198	A	hsa-miR-379-4373349	target	Undetermined	Undetermined	Undetermined	Undetermined	Undetermined
199	A	hsa-miR-380-4373022	target	Undetermined	Undetermined	Undetermined	Undetermined	Undetermined
200	A	hsa-miR-381-4373020	target	Undetermined	Undetermined	Undetermined	Undetermined	Undetermined
201	A	hsa-miR-382-4373019	target	Undetermined	Undetermined	Undetermined	Undetermined	Undetermined
202	A	hsa-miR-383-4373018	target	Undetermined	Undetermined	Undetermined	Undetermined	Undetermined
203	A	hsa-miR-409-5p-4395442	target	Undetermined	Undetermined	Undetermined	Undetermined	Undetermined
204	A	hsa-miR-410-4378093	target	Undetermined	Undetermined	Undetermined	Undetermined	Undetermined
205	A	hsa-miR-411-4381013	target	37.3261	Undetermined	35.4178	Undetermined	35.8317
206	A	hsa-miR-422a-4395408	target	31.1052	27.5935	29.0962	30.0673	29.887
207	A	hsa-miR-423-5p-4395451	target	34.0742	33.6452	38.0088	Undetermined	35.3937
208	A	hsa-miR-424-4373201	target	Undetermined	34.9024	35.1542	35.4897	Undetermined
209	A	hsa-miR-425-4380926	target	31.4445	28.4923	27.0269	26.9171	26.6972
210	A	hsa-miR-429-4373203	target	29.9831	28.4804	27.2151	28.6002	26.5197
211	A	hsa-miR-431-4395173	target	Undetermined	Undetermined	Undetermined	Undetermined	Undetermined
212	A	hsa-miR-433-4373205	target	Undetermined	Undetermined	Undetermined	Undetermined	Undetermined
213	A	hsa-miR-449a-4373207	target	37.3039	32.7933	32.7674	33.0251	34.9285
214	A	hsa-miR-449b-4381011	target	Undetermined	33.9691	35.5899	Undetermined	35.5574
215	A	hsa-miR-450a-4395414	target	Undetermined	34.5713	34.6856	Undetermined	34.7983
216	A	hsa-miR-450b-3p-4395319	target	Undetermined	Undetermined	Undetermined	Undetermined	Undetermined
217	A	hsa-miR-450b-5p-4395318	target	Undetermined	Undetermined	35.1619	33.877	38.488
218	A	hsa-miR-451-4373360	target	Undetermined	Undetermined	Undetermined	Undetermined	Undetermined
219	A	hsa-miR-452-4395440	target	31.9468	28.9729	Undetermined	Undetermined	Undetermined
220	A	hsa-miR-453-4395429	target	Undetermined	Undetermined	Undetermined	Undetermined	Undetermined
221	A	hsa-miR-454-4395434	target	25.9889	25.2727	23.0662	22.9889	25.3935
222	A	hsa-miR-455-3p-4395355	target	32.4986	30.7917	Undetermined	36.237	Undetermined
223	A	hsa-miR-455-5p-4378098	target	36.5461	29.9042	33.2063	32.6085	Undetermined
224	A	hsa-miR-483-5p-4395449	target	31.6422	35.199	34.0527	36.0258	32.9308
225	A	hsa-miR-484-4381032	target	26.0209	25.1285	23.2614	23.9299	23.8895
226	A	hsa-miR-485-3p-4378095	target	Undetermined	Undetermined	Undetermined	Undetermined	Undetermined
227	A	hsa-miR-485-5p-4373212	target	Undetermined	Undetermined	Undetermined	Undetermined	Undetermined
228	A	hsa-miR-486-3p-4395204	target	Undetermined	Undetermined	Undetermined	Undetermined	Undetermined
229	A	hsa-miR-486-5p-4378096	target	32.0452	Undetermined	34.4916	33.1036	30.9506
230	A	hsa-miR-487a-4378097	target	Undetermined	Undetermined	Undetermined	Undetermined	Undetermined
231	A	hsa-miR-487b-4378102	target	34.8623	Undetermined	Undetermined	Undetermined	Undetermined
232	A	hsa-miR-488-4395468	target	Undetermined	Undetermined	Undetermined	Undetermined	Undetermined
233	A	hsa-miR-489-4395469	target	37.3574	31.6079	27.7816	25.797	37.5958
234	A	hsa-miR-490-3p-4373215	target	Undetermined	Undetermined	Undetermined	Undetermined	Undetermined
235	A	hsa-miR-491-3p-4395471	target	Undetermined	Undetermined	Undetermined	Undetermined	Undetermined
236	A	hsa-miR-491-5p-4381053	target	33.2102	30.9881	29.6616	28.8179	28.4524
237	A	hsa-miR-493-4395475	target	Undetermined	Undetermined	Undetermined	Undetermined	Undetermined
238	A	hsa-miR-494-4395476	target	27.4496	27.2743	27.5653	28.6788	27.4674
239	A	hsa-miR-495-4381078	target	Undetermined	Undetermined	Undetermined	Undetermined	Undetermined
240	A	hsa-miR-496-4386771	target	Undetermined	Undetermined	Undetermined	Undetermined	Undetermined
241	A	hsa-miR-499-3p-4395538	target	Undetermined	Undetermined	Undetermined	Undetermined	Undetermined
242	A	hsa-miR-499-5p-4381047	target	Undetermined	Undetermined	Undetermined	Undetermined	33.6058
243	A	hsa-miR-500-4395539	target	34.9717	32.1219	31.549	32.3391	31.1143
244	A	hsa-miR-501-3p-4395546	target	Undetermined	Undetermined	36.8939	Undetermined	Undetermined
245	A	hsa-miR-501-5p-4373226	target	Undetermined	32.7817	32.3137	Undetermined	31.4139
246	A	hsa-miR-502-3p-4395194	target	35.5039	36.1572	37.8267	36.3043	34.7898
247	A	hsa-miR-502-5p-4373227	target	35.1695	Undetermined	Undetermined	34.2714	37.7807
248	A	hsa-miR-503-4373228	target	Undetermined	33.9749	34.9719	Undetermined	Undetermined
249	A	hsa-miR-504-4395195	target	Undetermined	Undetermined	Undetermined	Undetermined	Undetermined
250	A	hsa-miR-505-4395200	target	Undetermined	33.4532	35.2069	Undetermined	Undetermined
251	A	hsa-miR-507-4373232	target	Undetermined	Undetermined	Undetermined	Undetermined	Undetermined
252	A	hsa-miR-508-3p-4373233	target	Undetermined	Undetermined	Undetermined	Undetermined	Undetermined
253	A	hsa-miR-508-5p-4395203	target	Undetermined	Undetermined	Undetermined	Undetermined	Undetermined
254	A	hsa-miR-509-5p-4395346	target	Undetermined	Undetermined	Undetermined	Undetermined	Undetermined
255	A	hsa-miR-510-4395352	target	Undetermined	Undetermined	Undetermined	Undetermined	Undetermined
256	A	hsa-miR-512-3p-4381034	target	35.5625	Undetermined	Undetermined	Undetermined	34.3122
257	A	hsa-miR-512-5p-4373238	target	Undetermined	Undetermined	Undetermined	Undetermined	Undetermined
258	A	hsa-miR-513-5p-4395201	target	Undetermined	Undetermined	Undetermined	Undetermined	Undetermined
259	A	hsa-miR-515-3p-4395480	target	Undetermined	Undetermined	Undetermined	Undetermined	Undetermined
260	A	hsa-miR-515-5p-4373242	target	Undetermined	Undetermined	Undetermined	Undetermined	Undetermined
261	A	hsa-miR-516a-5p-4395527	target	Undetermined	Undetermined	Undetermined	Undetermined	Undetermined
262	A	hsa-miR-516b-4395172	target	Undetermined	Undetermined	Undetermined	Undetermined	Undetermined
263	A	hsa-miR-517a-4395513	target	37.1119	Undetermined	39.9419	Undetermined	38.5659
264	A	hsa-miR-517c-4373264	target	Undetermined	Undetermined	39.1187	Undetermined	34.9683
265	A	hsa-miR-518a-3p-4395508	target	Undetermined	Undetermined	Undetermined	Undetermined	Undetermined
266	A	hsa-miR-518a-5p-4395507	target	Undetermined	Undetermined	Undetermined	Undetermined	Undetermined
267	A	hsa-miR-518b-4373246	target	Undetermined	Undetermined	Undetermined	Undetermined	38.7817
268	A	hsa-miR-518c-4395512	target	Undetermined	Undetermined	Undetermined	Undetermined	Undetermined
269	A	hsa-miR-518d-3p-4373248	target	Undetermined	Undetermined	Undetermined	Undetermined	Undetermined
270	A	hsa-miR-518d-5p-4395500	target	Undetermined	Undetermined	Undetermined	Undetermined	Undetermined
271	A	hsa-miR-518e-4395506	target	Undetermined	Undetermined	38.6231	38.7481	Undetermined
272	A	hsa-miR-518f-4395499	target	Undetermined	Undetermined	Undetermined	Undetermined	37.1098
273	A	hsa-miR-519a-4395526	target	Undetermined	Undetermined	Undetermined	Undetermined	38.0397
274	A	hsa-miR-519d-4395514	target	Undetermined	Undetermined	Undetermined	Undetermined	Undetermined
275	A	hsa-miR-519e-4395481	target	Undetermined	34.9059	Undetermined	Undetermined	Undetermined
276	A	hsa-miR-520a-3p-4373268	target	Undetermined	Undetermined	Undetermined	Undetermined	Undetermined
277	A	hsa-miR-520a-5p-4378085	target	Undetermined	Undetermined	Undetermined	Undetermined	Undetermined
278	A	hsa-miR-520d-5p-4395504	target	Undetermined	Undetermined	Undetermined	Undetermined	Undetermined
279	A	hsa-miR-520g-4373257	target	Undetermined	Undetermined	Undetermined	Undetermined	Undetermined
280	A	hsa-miR-521-4373259	target	Undetermined	Undetermined	Undetermined	Undetermined	Undetermined
281	A	hsa-miR-522-4395524	target	Undetermined	Undetermined	Undetermined	Undetermined	Undetermined
282	A	hsa-miR-523-4395497	target	Undetermined	Undetermined	Undetermined	Undetermined	Undetermined
283	A	hsa-miR-524-5p-4395174	target	Undetermined	Undetermined	Undetermined	Undetermined	Undetermined
284	A	hsa-miR-525-3p-4395496	target	Undetermined	Undetermined	Undetermined	Undetermined	37.8694
285	A	hsa-miR-525-5p-4378088	target	Undetermined	Undetermined	Undetermined	Undetermined	Undetermined
286	A	hsa-miR-526b-4395493	target	Undetermined	Undetermined	Undetermined	Undetermined	Undetermined
287	A	hsa-miR-532-3p-4395466	target	33.798	30.3809	30.3905	30.679	29.534
288	A	hsa-miR-532-5p-4380928	target	37.6883	28.7476	27.9683	28.6276	27.4572
289	A	hsa-miR-539-4378103	target	Undetermined	Undetermined	Undetermined	Undetermined	Undetermined
290	A	hsa-miR-541-4395312	target	Undetermined	Undetermined	Undetermined	Undetermined	Undetermined
291	A	hsa-miR-542-3p-4378101	target	Undetermined	34.6414	Undetermined	Undetermined	Undetermined
292	A	hsa-miR-542-5p-4395351	target	Undetermined	Undetermined	33.031	33.2519	Undetermined
293	A	hsa-miR-544-4395376	target	Undetermined	Undetermined	Undetermined	Undetermined	Undetermined
294	A	hsa-miR-545-4395378	target	Undetermined	35.1499	32.7574	34.9983	32.8455
295	A	hsa-miR-548a-3p-4380948	target	Undetermined	Undetermined	Undetermined	Undetermined	Undetermined
296	A	hsa-miR-548a-5p-4395523	target	Undetermined	Undetermined	Undetermined	Undetermined	Undetermined
297	A	hsa-miR-548b-3p-4380951	target	Undetermined	Undetermined	Undetermined	Undetermined	Undetermined
298	A	hsa-miR-548b-5p-4395519	target	Undetermined	Undetermined	38.0031	39.1658	Undetermined
299	A	hsa-miR-548c-3p-4380993	target	Undetermined	Undetermined	Undetermined	Undetermined	Undetermined
300	A	hsa-miR-548c-5p-4395540	target	Undetermined	37.8163	36.9637	Undetermined	Undetermined
301	A	hsa-miR-548d-3p-4381008	target	Undetermined	Undetermined	Undetermined	Undetermined	Undetermined
302	A	hsa-miR-548d-5p-4395348	target	Undetermined	Undetermined	Undetermined	Undetermined	Undetermined
303	A	hsa-miR-551b-4380945	target	Undetermined	Undetermined	Undetermined	Undetermined	Undetermined
304	A	hsa-miR-556-3p-4395456	target	Undetermined	Undetermined	Undetermined	Undetermined	Undetermined
305	A	hsa-miR-556-5p-4395455	target	Undetermined	Undetermined	Undetermined	Undetermined	Undetermined
306	A	hsa-miR-561-4380938	target	Undetermined	Undetermined	Undetermined	Undetermined	Undetermined
307	A	hsa-miR-570-4395458	target	Undetermined	Undetermined	Undetermined	Undetermined	Undetermined
308	A	hsa-miR-574-3p-4395460	target	29.5792	26.4923	25.2605	23.7512	27.0867
309	A	hsa-miR-576-3p-4395462	target	Undetermined	33.2977	33.6475	Undetermined	35.2619
310	A	hsa-miR-576-5p-4395461	target	Undetermined	Undetermined	Undetermined	Undetermined	Undetermined
311	A	hsa-miR-579-4395509	target	Undetermined	32.9636	34.8883	33.4355	34.4784
312	A	hsa-miR-582-3p-4395510	target	Undetermined	Undetermined	Undetermined	Undetermined	Undetermined
313	A	hsa-miR-582-5p-4395175	target	Undetermined	34.046	Undetermined	Undetermined	38.5096
314	A	hsa-miR-589-4395520	target	Undetermined	Undetermined	Undetermined	Undetermined	Undetermined
315	A	hsa-miR-590-5p-4395176	target	29.7168	27.9308	25.5216	25.4634	27.0851
316	A	hsa-miR-597-4380960	target	Undetermined	36.868	36.2293	34.6046	38.8909
317	A	hsa-miR-598-4395179	target	34.3543	30.5139	31.5722	30.9477	32.1795
318	A	hsa-miR-615-3p-4386777	target	Undetermined	Undetermined	Undetermined	Undetermined	Undetermined
319	A	hsa-miR-615-5p-4395464	target	Undetermined	Undetermined	Undetermined	Undetermined	Undetermined
320	A	hsa-miR-616-4395525	target	Undetermined	Undetermined	Undetermined	Undetermined	Undetermined
321	A	hsa-miR-618-4380996	target	Undetermined	37.4379	38.5553	37.7926	33.9331
322	A	hsa-miR-624-4395541	target	Undetermined	Undetermined	Undetermined	Undetermined	Undetermined
323	A	hsa-miR-625-4395542	target	34.2908	34.0674	32.8223	33.6957	33.2253
324	A	hsa-miR-627-4380967	target	Undetermined	38.4219	33.8132	35.3115	36.1037
325	A	hsa-miR-628-5p-4395544	target	32.0192	32.8473	28.9692	28.7307	30.7438
326	A	hsa-miR-629-4395547	target	Undetermined	33.7499	36.5478	Undetermined	35.3152
327	A	hsa-miR-636-4395199	target	35.3719	35.0075	34.7933	34.0449	34.415
328	A	hsa-miR-642-4380995	target	37.9557	Undetermined	34.3188	Undetermined	39.8793
329	A	hsa-miR-651-4381007	target	Undetermined	36.8701	Undetermined	Undetermined	Undetermined
330	A	hsa-miR-652-4395463	target	35.0562	30.9687	30.8863	30.9895	28.1625
331	A	hsa-miR-653-4395403	target	Undetermined	Undetermined	Undetermined	34.387	Undetermined
332	A	hsa-miR-654-3p-4395350	target	Undetermined	Undetermined	Undetermined	Undetermined	Undetermined
333	A	hsa-miR-654-5p-4381014	target	Undetermined	Undetermined	Undetermined	Undetermined	Undetermined
334	A	hsa-miR-655-4381015	target	Undetermined	Undetermined	Undetermined	Undetermined	Undetermined
335	A	hsa-miR-660-4380925	target	34.479	29.7491	27.8692	28.3322	28.0467
336	A	hsa-miR-671-3p-4395433	target	32.5876	32.5764	32.656	32.9472	33.7413
337	A	hsa-miR-672-4395438	target	Undetermined	Undetermined	Undetermined	Undetermined	Undetermined
338	A	hsa-miR-674-4395193	target	Undetermined	Undetermined	Undetermined	Undetermined	Undetermined
339	A	hsa-miR-708-4395452	target	32.9946	26.1204	Undetermined	Undetermined	Undetermined
340	A	hsa-miR-744-4395435	target	30.097	31.2089	27.6802	27.8042	28.7966
341	A	hsa-miR-758-4395180	target	Undetermined	Undetermined	Undetermined	Undetermined	Undetermined
342	A	hsa-miR-871-4395465	target	Undetermined	Undetermined	Undetermined	Undetermined	Undetermined
343	A	hsa-miR-872-4395375	target	Undetermined	Undetermined	Undetermined	Undetermined	Undetermined
344	A	hsa-miR-873-4395467	target	Undetermined	Undetermined	Undetermined	Undetermined	Undetermined
345	A	hsa-miR-874-4395379	target	Undetermined	Undetermined	Undetermined	Undetermined	Undetermined
346	A	hsa-miR-875-3p-4395315	target	Undetermined	Undetermined	Undetermined	Undetermined	Undetermined
347	A	hsa-miR-876-3p-4395336	target	Undetermined	Undetermined	Undetermined	Undetermined	Undetermined
348	A	hsa-miR-876-5p-4395316	target	Undetermined	Undetermined	Undetermined	Undetermined	Undetermined
349	A	hsa-miR-885-3p-4395483	target	Undetermined	Undetermined	Undetermined	Undetermined	Undetermined
350	A	hsa-miR-885-5p-4395407	target	Undetermined	36.4152	Undetermined	Undetermined	33.7698
351	A	hsa-miR-886-3p-4395305	target	Undetermined	Undetermined	27.4356	27.3533	39.1294
352	A	hsa-miR-886-5p-4395304	target	Undetermined	Undetermined	28.0663	27.7512	Undetermined
353	A	hsa-miR-887-4395485	target	Undetermined	Undetermined	Undetermined	Undetermined	Undetermined
354	A	hsa-miR-888-4395323	target	Undetermined	Undetermined	Undetermined	Undetermined	Undetermined
355	A	hsa-miR-889-4395313	target	35.9129	Undetermined	Undetermined	Undetermined	Undetermined
356	A	hsa-miR-890-4395320	target	Undetermined	Undetermined	Undetermined	Undetermined	Undetermined
357	A	hsa-miR-891a-4395302	target	Undetermined	Undetermined	Undetermined	Undetermined	Undetermined
358	A	hsa-miR-891b-4395321	target	Undetermined	Undetermined	Undetermined	Undetermined	Undetermined
359	A	hsa-miR-892a-4395306	target	Undetermined	Undetermined	Undetermined	Undetermined	Undetermined
360	A	hsa-miR-147-4373131	target	Undetermined	Undetermined	Undetermined	Undetermined	Undetermined
361	A	hsa-miR-208-4373091	target	Undetermined	36.1377	Undetermined	Undetermined	Undetermined
362	A	hsa-miR-211-4373088	target	Undetermined	Undetermined	Undetermined	Undetermined	Undetermined
363	A	hsa-miR-212-4373087	target	34.9674	33.9624	31.4937	31.1598	32.134
364	A	hsa-miR-219-1-3p-4395206	target	Undetermined	Undetermined	Undetermined	Undetermined	Undetermined
365	A	hsa-miR-219-2-3p-4395501	target	Undetermined	Undetermined	Undetermined	Undetermined	Undetermined
366	A	hsa-miR-220-4373078	target	Undetermined	Undetermined	Undetermined	Undetermined	Undetermined
367	A	hsa-miR-220b-4395317	target	38.1436	Undetermined	Undetermined	Undetermined	Undetermined
368	A	hsa-miR-220c-4395322	target	Undetermined	Undetermined	Undetermined	Undetermined	Undetermined
369	A	hsa-miR-298-4395301	target	Undetermined	Undetermined	Undetermined	Undetermined	Undetermined
370	A	hsa-miR-325-4373051	target	Undetermined	Undetermined	Undetermined	Undetermined	Undetermined
371	A	hsa-miR-346-4373038	target	Undetermined	Undetermined	Undetermined	Undetermined	Undetermined
372	A	hsa-miR-376c-4395233	target	36.4445	Undetermined	37.3232	Undetermined	37.3736
373	A	hsa-miR-384-4373017	target	Undetermined	Undetermined	Undetermined	Undetermined	Undetermined
374	A	hsa-miR-412-4373199	target	Undetermined	Undetermined	Undetermined	Undetermined	Undetermined
375	A	hsa-miR-448-4373206	target	Undetermined	Undetermined	Undetermined	Undetermined	Undetermined
376	A	hsa-miR-492-4373217	target	Undetermined	Undetermined	Undetermined	Undetermined	Undetermined
377	A	hsa-miR-506-4373231	target	Undetermined	Undetermined	Undetermined	Undetermined	Undetermined
378	A	hsa-miR-509-3-5p-4395266	target	Undetermined	Undetermined	Undetermined	Undetermined	Undetermined
379	A	hsa-miR-511-4373236	target	Undetermined	37.922	Undetermined	Undetermined	Undetermined
380	A	hsa-miR-517b-4373244	target	Undetermined	Undetermined	Undetermined	Undetermined	Undetermined
381	A	hsa-miR-519c-3p-4373251	target	Undetermined	Undetermined	Undetermined	Undetermined	Undetermined
382	A	hsa-miR-520b-4373252	target	Undetermined	Undetermined	Undetermined	Undetermined	Undetermined
383	A	hsa-miR-520e-4373255	target	Undetermined	Undetermined	Undetermined	Undetermined	Undetermined
384	A	hsa-miR-520f-4373256	target	Undetermined	Undetermined	Undetermined	Undetermined	Undetermined
1	B	dme-miR-7-000268	target	Undetermined	Undetermined	Undetermined	Undetermined	Undetermined
2	B	hsa-miR-548I-002909	target	Undetermined	Undetermined	Undetermined	Undetermined	Undetermined
3	B	hsa-miR-30a-3p-000416	target	27.439	28.3341	28.2936	28.0774	30.7968
4	B	hsa-miR-30a-5p-000417	target	33.1164	30.0644	35.398	32.2792	32.6295
5	B	hsa-miR-30d-000420	target	Undetermined	31.526	36.4594	32.5647	33.2712
6	B	hsa-miR-30e-3p-000422	target	28.3937	28.7167	28.4954	28.6154	31.0677
7	B	hsa-miR-34b-000427	target	Undetermined	Undetermined	Undetermined	Undetermined	Undetermined
8	B	hsa-miR-126#-000451	target	37.1828	36.6006	Undetermined	37.4422	35.8633
9	B	hsa-miR-154#-000478	target	Undetermined	Undetermined	Undetermined	Undetermined	Undetermined
10	B	hsa-miR-182#-000483	target	Undetermined	Undetermined	Undetermined	Undetermined	Undetermined
11	B	U6 snRNA-001973	housekeeping	16.6714	16.2723	15.6629	16.2811	16.2515
12	B	U6 snRNA-001973	housekeeping	16.6852	16.0688	15.6456	16.1774	16.1828
13	B	hsa-miR-206-000510	target	Undetermined	Undetermined	Undetermined	Undetermined	Undetermined
14	B	hsa-miR-213-000516	target	Undetermined	37.7928	Undetermined	Undetermined	Undetermined
15	B	hsa-miR-302c#-000534	target	Undetermined	Undetermined	30.3681	Undetermined	Undetermined
16	B	hsa-miR-302d-000535	target	Undetermined	Undetermined	Undetermined	Undetermined	Undetermined
17	B	hsa-miR-378-000567	target	Undetermined	Undetermined	Undetermined	Undetermined	Undetermined
18	B	hsa-miR-380-5p-000570	target	Undetermined	Undetermined	Undetermined	Undetermined	Undetermined
19	B	hsa-miR-1257-002910	target	35.1087	Undetermined	Undetermined	Undetermined	Undetermined
20	B	hsa-miR-200a#-001011	target	32.3421	32.5665	32.4621	Undetermined	31.819
21	B	hsa-miR-432-001026	target	34.7545	Undetermined	Undetermined	Undetermined	Undetermined
22	B	hsa-miR-432#-001027	target	Undetermined	Undetermined	Undetermined	Undetermined	Undetermined
23	B	hsa-miR-497-001043	target	Undetermined	Undetermined	Undetermined	Undetermined	Undetermined
24	B	hsa-miR-500-001046	target	Undetermined	Undetermined	Undetermined	Undetermined	Undetermined
25	B	hsa-miR-1238-002927	target	Undetermined	Undetermined	Undetermined	Undetermined	Undetermined
26	B	hsa-miR-488-001106	target	Undetermined	Undetermined	Undetermined	Undetermined	Undetermined
27	B	hsa-miR-517#-001113	target	Undetermined	Undetermined	Undetermined	Undetermined	Undetermined
28	B	hsa-miR-516-3p-001149	target	Undetermined	Undetermined	Undetermined	Undetermined	Undetermined
29	B	hsa-miR-518c#-001158	target	Undetermined	Undetermined	Undetermined	Undetermined	Undetermined
30	B	hsa-miR-519e#-001166	target	Undetermined	Undetermined	Undetermined	Undetermined	Undetermined
31	B	hsa-miR-520h-001170	target	Undetermined	Undetermined	Undetermined	Undetermined	Undetermined
32	B	hsa-miR-524-001173	target	Undetermined	Undetermined	Undetermined	Undetermined	Undetermined
33	B	mmu-let-7d#-001178	target	Undetermined	Undetermined	Undetermined	Undetermined	Undetermined
34	B	hsa-miR-363#-001283	target	Undetermined	Undetermined	Undetermined	Undetermined	Undetermined
35	B	U6 snRNA-001973	housekeeping	16.6254	16.2635	16.0115	16.3438	16.4593
36	B	U6 snRNA-001973	housekeeping	16.4332	16.4487	15.7548	16.3429	16.2125
37	B	rno-miR-7#-001338	target	32.0161	31.7498	31.5242	32.7562	31.0275
38	B	hsa-miR-656-001510	target	Undetermined	Undetermined	Undetermined	Undetermined	Undetermined
39	B	hsa-miR-549-001511	target	Undetermined	Undetermined	Undetermined	Undetermined	Undetermined
40	B	hsa-miR-657-001512	target	Undetermined	Undetermined	Undetermined	Undetermined	Undetermined
41	B	hsa-miR-658-001513	target	Undetermined	Undetermined	Undetermined	Undetermined	Undetermined
42	B	hsa-miR-659-001514	target	Undetermined	Undetermined	Undetermined	Undetermined	Undetermined
43	B	hsa-miR-551a-001519	target	Undetermined	Undetermined	Undetermined	Undetermined	Undetermined
44	B	hsa-miR-552-001520	target	Undetermined	Undetermined	Undetermined	Undetermined	Undetermined
45	B	hsa-miR-553-001521	target	Undetermined	Undetermined	Undetermined	Undetermined	Undetermined
46	B	hsa-miR-554-001522	target	Undetermined	Undetermined	Undetermined	Undetermined	Undetermined
47	B	hsa-miR-555-001523	target	Undetermined	Undetermined	Undetermined	Undetermined	Undetermined
48	B	hsa-miR-557-001525	target	Undetermined	Undetermined	Undetermined	Undetermined	Undetermined
49	B	hsa-miR-558-001526	target	Undetermined	Undetermined	Undetermined	Undetermined	Undetermined
50	B	hsa-miR-559-001527	target	Undetermined	Undetermined	Undetermined	Undetermined	Undetermined
51	B	hsa-miR-562-001529	target	Undetermined	Undetermined	Undetermined	Undetermined	Undetermined
52	B	hsa-miR-563-001530	target	Undetermined	Undetermined	Undetermined	Undetermined	Undetermined
53	B	hsa-miR-564-001531	target	37.0269	37.8337	Undetermined	Undetermined	34.8031
54	B	hsa-miR-566-001533	target	Undetermined	Undetermined	Undetermined	Undetermined	Undetermined
55	B	hsa-miR-567-001534	target	Undetermined	Undetermined	Undetermined	Undetermined	Undetermined
56	B	hsa-miR-569-001536	target	Undetermined	Undetermined	Undetermined	Undetermined	Undetermined
57	B	hsa-miR-586-001539	target	Undetermined	Undetermined	Undetermined	Undetermined	Undetermined
58	B	hsa-miR-587-001540	target	Undetermined	Undetermined	Undetermined	Undetermined	Undetermined
59	B	RNU44-001094	housekeeping	27.045	26.003	28.3767	27.9907	26.7693
60	B	hsa-miR-588-001542	target	Undetermined	Undetermined	Undetermined	Undetermined	Undetermined
61	B	hsa-miR-589-001543	target	33.0518	37.6957	31.6785	34.8337	33.9247
62	B	hsa-miR-550-001544	target	35.238	34.8754	31.2213	31.7185	35.6332
63	B	hsa-miR-591-001545	target	Undetermined	Undetermined	Undetermined	Undetermined	Undetermined
64	B	hsa-miR-592-001546	target	Undetermined	Undetermined	Undetermined	Undetermined	Undetermined
65	B	hsa-miR-593-001547	target	Undetermined	Undetermined	Undetermined	Undetermined	Undetermined
66	B	hsa-miR-596-001550	target	Undetermined	Undetermined	Undetermined	Undetermined	Undetermined
67	B	hsa-miR-622-001553	target	Undetermined	Undetermined	Undetermined	Undetermined	Undetermined
68	B	hsa-miR-599-001554	target	Undetermined	Undetermined	Undetermined	Undetermined	Undetermined
69	B	hsa-miR-623-001555	target	Undetermined	Undetermined	Undetermined	Undetermined	Undetermined
70	B	hsa-miR-600-001556	target	Undetermined	Undetermined	Undetermined	Undetermined	Undetermined
71	B	hsa-miR-624-001557	target	Undetermined	Undetermined	Undetermined	Undetermined	Undetermined
72	B	hsa-miR-601-001558	target	Undetermined	39.1886	Undetermined	Undetermined	Undetermined
73	B	hsa-miR-626-001559	target	Undetermined	Undetermined	Undetermined	Undetermined	Undetermined
74	B	hsa-miR-629-001562	target	32.6282	30.5606	31.3763	31.9746	30.7727
75	B	hsa-miR-630-001563	target	Undetermined	36.9976	Undetermined	Undetermined	Undetermined
76	B	hsa-miR-631-001564	target	Undetermined	Undetermined	Undetermined	Undetermined	Undetermined
77	B	hsa-miR-603-001566	target	Undetermined	Undetermined	Undetermined	Undetermined	Undetermined
78	B	hsa-miR-604-001567	target	Undetermined	Undetermined	Undetermined	Undetermined	Undetermined
79	B	hsa-miR-605-001568	target	Undetermined	Undetermined	Undetermined	Undetermined	Undetermined
80	B	hsa-miR-606-001569	target	Undetermined	Undetermined	Undetermined	Undetermined	Undetermined
81	B	hsa-miR-607-001570	target	Undetermined	Undetermined	Undetermined	Undetermined	Undetermined
82	B	hsa-miR-608-001571	target	Undetermined	Undetermined	Undetermined	Undetermined	Undetermined
83	B	hsa-miR-609-001573	target	Undetermined	Undetermined	Undetermined	Undetermined	Undetermined
84	B	hsa-miR-633-001574	target	Undetermined	Undetermined	Undetermined	Undetermined	Undetermined
85	B	hsa-miR-634-001576	target	Undetermined	Undetermined	Undetermined	Undetermined	Undetermined
86	B	hsa-miR-635-001578	target	Undetermined	Undetermined	Undetermined	Undetermined	Undetermined
87	B	hsa-miR-637-001581	target	Undetermined	Undetermined	Undetermined	Undetermined	Undetermined
88	B	hsa-miR-638-001582	target	Undetermined	Undetermined	Undetermined	Undetermined	Undetermined
89	B	hsa-miR-639-001583	target	Undetermined	38.2717	Undetermined	Undetermined	Undetermined
90	B	hsa-miR-640-001584	target	Undetermined	Undetermined	Undetermined	Undetermined	Undetermined
91	B	hsa-miR-641-001585	target	Undetermined	Undetermined	Undetermined	Undetermined	Undetermined
92	B	hsa-miR-613-001586	target	Undetermined	Undetermined	Undetermined	Undetermined	Undetermined
93	B	hsa-miR-614-001587	target	35.0391	Undetermined	Undetermined	Undetermined	Undetermined
94	B	hsa-miR-616-001589	target	Undetermined	Undetermined	Undetermined	Undetermined	Undetermined
95	B	hsa-miR-617-001591	target	Undetermined	Undetermined	Undetermined	Undetermined	Undetermined
96	B	hsa-miR-643-001594	target	Undetermined	Undetermined	Undetermined	Undetermined	Undetermined
97	B	hsa-miR-644-001596	target	Undetermined	Undetermined	Undetermined	Undetermined	Undetermined
98	B	hsa-miR-645-001597	target	Undetermined	Undetermined	Undetermined	Undetermined	Undetermined
99	B	hsa-miR-621-001598	target	Undetermined	Undetermined	Undetermined	Undetermined	Undetermined
100	B	hsa-miR-646-001599	target	Undetermined	Undetermined	Undetermined	Undetermined	Undetermined
101	B	hsa-miR-647-001600	target	Undetermined	Undetermined	Undetermined	Undetermined	Undetermined
102	B	hsa-miR-648-001601	target	Undetermined	Undetermined	Undetermined	Undetermined	Undetermined
103	B	hsa-miR-649-001602	target	Undetermined	Undetermined	Undetermined	Undetermined	Undetermined
104	B	hsa-miR-650-001603	target	32.6506	35.3667	37.7666	35.7475	Undetermined
105	B	hsa-miR-661-001606	target	Undetermined	Undetermined	Undetermined	Undetermined	Undetermined
106	B	hsa-miR-662-001607	target	Undetermined	Undetermined	Undetermined	Undetermined	Undetermined
107	B	RNU48-001006	housekeeping	22.1453	19.9903	20.7554	20.9082	20.9631
108	B	hsa-miR-571-001613	target	Undetermined	Undetermined	Undetermined	Undetermined	Undetermined
109	B	hsa-miR-572-001614	target	Undetermined	Undetermined	Undetermined	Undetermined	Undetermined
110	B	hsa-miR-573-001615	target	Undetermined	37.9832	Undetermined	Undetermined	Undetermined
111	B	hsa-miR-575-001617	target	Undetermined	Undetermined	Undetermined	Undetermined	Undetermined
112	B	hsa-miR-578-001619	target	Undetermined	Undetermined	Undetermined	Undetermined	Undetermined
113	B	hsa-miR-580-001621	target	Undetermined	Undetermined	Undetermined	Undetermined	Undetermined
114	B	hsa-miR-581-001622	target	Undetermined	Undetermined	Undetermined	Undetermined	Undetermined
115	B	hsa-miR-583-001623	target	Undetermined	Undetermined	Undetermined	Undetermined	Undetermined
116	B	hsa-miR-584-001624	target	Undetermined	36.459	Undetermined	Undetermined	Undetermined
117	B	hsa-miR-585-001625	target	Undetermined	Undetermined	Undetermined	Undetermined	Undetermined
118	B	rno-miR-29c#-001818	target	Undetermined	Undetermined	Undetermined	Undetermined	38.2296
119	B	hsa-miR-766-001986	target	30.4594	33.4435	31.7797	32.4991	31.2936
120	B	hsa-miR-595-001987	target	Undetermined	Undetermined	Undetermined	Undetermined	Undetermined
121	B	hsa-miR-668-001992	target	Undetermined	Undetermined	Undetermined	Undetermined	Undetermined
122	B	hsa-miR-767-5p-001993	target	Undetermined	Undetermined	Undetermined	Undetermined	34.9358
123	B	hsa-miR-767-3p-001995	target	Undetermined	Undetermined	Undetermined	Undetermined	Undetermined
124	B	hsa-miR-454#-001996	target	34.6836	34.5312	34.9186	36.9367	34.8663
125	B	hsa-miR-769-5p-001998	target	35.5519	34.9297	Undetermined	Undetermined	34.6974
126	B	hsa-miR-770-5p-002002	target	Undetermined	Undetermined	Undetermined	Undetermined	Undetermined
127	B	hsa-miR-769-3p-002003	target	Undetermined	Undetermined	Undetermined	Undetermined	Undetermined
128	B	hsa-miR-802-002004	target	Undetermined	Undetermined	Undetermined	Undetermined	Undetermined
129	B	hsa-miR-675-002005	target	Undetermined	Undetermined	Undetermined	Undetermined	Undetermined
130	B	hsa-miR-505#-002087	target	38.119	Undetermined	Undetermined	Undetermined	Undetermined
131	B	hsa-miR-218-1#-002094	target	Undetermined	Undetermined	Undetermined	Undetermined	Undetermined
132	B	hsa-miR-221#-002096	target	Undetermined	Undetermined	Undetermined	Undetermined	Undetermined
133	B	hsa-miR-222#-002097	target	32.4327	32.5845	33.6704	Undetermined	Undetermined
134	B	hsa-miR-223#-002098	target	Undetermined	Undetermined	Undetermined	Undetermined	Undetermined
135	B	hsa-miR-136#-002100	target	Undetermined	Undetermined	Undetermined	Undetermined	Undetermined
136	B	hsa-miR-34b-002102	target	38.6	32.4125	29.8264	29.7975	34.4942
137	B	hsa-miR-185#-002104	target	Undetermined	Undetermined	Undetermined	Undetermined	Undetermined
138	B	hsa-miR-186#-002105	target	Undetermined	Undetermined	Undetermined	Undetermined	Undetermined
139	B	hsa-miR-195#-002107	target	Undetermined	Undetermined	Undetermined	Undetermined	Undetermined
140	B	hsa-miR-30c-1#-002108	target	Undetermined	Undetermined	Undetermined	Undetermined	Undetermined
141	B	hsa-miR-30c-2#-002110	target	Undetermined	Undetermined	Undetermined	Undetermined	Undetermined
142	B	hsa-miR-32#-002111	target	Undetermined	Undetermined	Undetermined	Undetermined	Undetermined
143	B	hsa-miR-31#-002113	target	28.8392	26.1793	29.4889	28.635	Undetermined
144	B	hsa-miR-130b#-002114	target	Undetermined	35.198	Undetermined	Undetermined	34.5886
145	B	hsa-miR-26a-2#-002115	target	Undetermined	Undetermined	Undetermined	Undetermined	Undetermined
146	B	hsa-miR-361-3p-002116	target	Undetermined	Undetermined	Undetermined	Undetermined	36.3328
147	B	hsa-let-7g#-002118	target	35.8831	Undetermined	Undetermined	Undetermined	Undetermined
148	B	hsa-miR-302b#-002119	target	Undetermined	Undetermined	Undetermined	Undetermined	Undetermined
149	B	hsa-miR-302d#-002120	target	Undetermined	Undetermined	Undetermined	Undetermined	Undetermined
150	B	hsa-miR-367#-002121	target	Undetermined	Undetermined	Undetermined	Undetermined	Undetermined
151	B	hsa-miR-374a#-002125	target	Undetermined	Undetermined	Undetermined	Undetermined	Undetermined
152	B	hsa-miR-23b#-002126	target	Undetermined	Undetermined	Undetermined	Undetermined	Undetermined
153	B	hsa-miR-376a#-002127	target	Undetermined	Undetermined	Undetermined	Undetermined	Undetermined
154	B	hsa-miR-377#-002128	target	Undetermined	Undetermined	Undetermined	Undetermined	Undetermined
155	B	ath-miR159a-000338	negative control	Undetermined	Undetermined	Undetermined	Undetermined	Undetermined
156	B	hsa-miR-30b#-002129	target	Undetermined	Undetermined	Undetermined	Undetermined	Undetermined
157	B	hsa-miR-122#-002130	target	Undetermined	Undetermined	Undetermined	Undetermined	Undetermined
158	B	hsa-miR-130a#-002131	target	Undetermined	Undetermined	Undetermined	Undetermined	Undetermined
159	B	hsa-miR-132#-002132	target	Undetermined	Undetermined	Undetermined	Undetermined	Undetermined
160	B	hsa-miR-148a#-002134	target	Undetermined	Undetermined	Undetermined	Undetermined	Undetermined
161	B	hsa-miR-33a-002135	target	Undetermined	Undetermined	Undetermined	Undetermined	Undetermined
162	B	hsa-miR-33a#-002136	target	Undetermined	33.9006	Undetermined	Undetermined	34.6989
163	B	hsa-miR-92a-1#-002137	target	Undetermined	37.6526	Undetermined	Undetermined	Undetermined
164	B	hsa-miR-92a-2#-002138	target	Undetermined	Undetermined	Undetermined	Undetermined	Undetermined
165	B	hsa-miR-93#-002139	target	28.5012	28.0336	29.6056	29.715	28.4776
166	B	hsa-miR-96#-002140	target	Undetermined	Undetermined	Undetermined	Undetermined	Undetermined
167	B	hsa-miR-99a#-002141	target	Undetermined	Undetermined	Undetermined	Undetermined	31.4739
168	B	hsa-miR-100#-002142	target	37.7417	36.8013	Undetermined	Undetermined	Undetermined
169	B	hsa-miR-101#-002143	target	Undetermined	Undetermined	Undetermined	Undetermined	Undetermined
170	B	hsa-miR-138-2#-002144	target	Undetermined	Undetermined	Undetermined	Undetermined	Undetermined
171	B	hsa-miR-141#-002145	target	Undetermined	Undetermined	37.6137	Undetermined	35.2685
172	B	hsa-miR-143#-002146	target	Undetermined	Undetermined	Undetermined	Undetermined	Undetermined
173	B	hsa-miR-144#-002148	target	Undetermined	Undetermined	Undetermined	Undetermined	Undetermined
174	B	hsa-miR-145#-002149	target	Undetermined	Undetermined	Undetermined	Undetermined	Undetermined
175	B	hsa-miR-920-002150	target	Undetermined	Undetermined	Undetermined	Undetermined	Undetermined
176	B	hsa-miR-921-002151	target	Undetermined	Undetermined	Undetermined	Undetermined	Undetermined
177	B	hsa-miR-922-002152	target	Undetermined	Undetermined	Undetermined	Undetermined	Undetermined
178	B	hsa-miR-924-002154	target	Undetermined	Undetermined	Undetermined	Undetermined	Undetermined
179	B	hsa-miR-337-3p-002157	target	Undetermined	Undetermined	Undetermined	Undetermined	Undetermined
180	B	hsa-miR-125b-2#-002158	target	Undetermined	Undetermined	Undetermined	Undetermined	Undetermined
181	B	hsa-miR-135b#-002159	target	Undetermined	Undetermined	Undetermined	Undetermined	Undetermined
182	B	hsa-miR-148b#-002160	target	Undetermined	33.8809	32.9951	35.8715	32.1965
183	B	hsa-miR-146a#-002163	target	Undetermined	Undetermined	Undetermined	Undetermined	Undetermined
184	B	hsa-miR-149#-002164	target	Undetermined	Undetermined	Undetermined	Undetermined	Undetermined
185	B	hsa-miR-29b-1#-002165	target	Undetermined	Undetermined	Undetermined	Undetermined	Undetermined
186	B	hsa-miR-29b-2#-002166	target	Undetermined	Undetermined	Undetermined	Undetermined	Undetermined
187	B	hsa-miR-105#-002168	target	Undetermined	Undetermined	Undetermined	Undetermined	Undetermined
188	B	hsa-miR-106a#-002170	target	Undetermined	Undetermined	Undetermined	Undetermined	Undetermined
189	B	hsa-miR-16-2#-002171	target	Undetermined	Undetermined	Undetermined	Undetermined	Undetermined
190	B	hsa-let-7i#-002172	target	37.1495	Undetermined	Undetermined	34.8292	Undetermined
191	B	hsa-miR-15b#-002173	target	Undetermined	Undetermined	Undetermined	Undetermined	Undetermined
192	B	hsa-miR-27b#-002174	target	33.3504	31.5097	38.9066	35.0502	35.849
193	B	hsa-miR-933-002176	target	Undetermined	Undetermined	Undetermined	Undetermined	Undetermined
194	B	hsa-miR-934-002177	target	Undetermined	Undetermined	Undetermined	Undetermined	Undetermined
195	B	hsa-miR-935-002178	target	Undetermined	35.9883	34.1234	35.3206	Undetermined
196	B	hsa-miR-936-002179	target	Undetermined	Undetermined	Undetermined	Undetermined	Undetermined
197	B	hsa-miR-937-002180	target	Undetermined	Undetermined	Undetermined	Undetermined	Undetermined
198	B	hsa-miR-938-002181	target	Undetermined	Undetermined	Undetermined	Undetermined	Undetermined
199	B	hsa-miR-939-002182	target	31.8571	Undetermined	Undetermined	Undetermined	Undetermined
200	B	hsa-miR-941-002183	target	36.5646	35.0303	36.3671	37.4859	Undetermined
201	B	hsa-miR-335#-002185	target	33.3302	Undetermined	34.3988	34.9053	Undetermined
202	B	hsa-miR-942-002187	target	32.2696	32.5604	32.9803	32.8006	33.9264
203	B	hsa-miR-943-002188	target	Undetermined	Undetermined	Undetermined	Undetermined	Undetermined
204	B	hsa-miR-944-002189	target	31.2798	31.2963	Undetermined	Undetermined	Undetermined
205	B	hsa-miR-99b#-002196	target	29.3833	29.2296	28.1479	29.0248	28.7753
206	B	hsa-miR-124#-002197	target	Undetermined	Undetermined	Undetermined	Undetermined	Undetermined
207	B	hsa-miR-541#-002200	target	Undetermined	Undetermined	Undetermined	Undetermined	Undetermined
208	B	hsa-miR-875-5p-002203	target	Undetermined	Undetermined	Undetermined	Undetermined	Undetermined
209	B	hsa-miR-888#-002213	target	Undetermined	Undetermined	Undetermined	Undetermined	Undetermined
210	B	hsa-miR-892b-002214	target	Undetermined	Undetermined	Undetermined	Undetermined	Undetermined
211	B	hsa-miR-9#-002231	target	Undetermined	33.033	Undetermined	34.7349	33.9755
212	B	hsa-miR-411#-002238	target	35.9128	Undetermined	Undetermined	Undetermined	Undetermined
213	B	hsa-miR-378-002243	target	30.3122	27.1804	30.8379	31.3095	29.6469
214	B	hsa-miR-151-3p-002254	target	28.7227	28.2756	27.9437	28.2233	28.2614
215	B	hsa-miR-340#-002259	target	Undetermined	Undetermined	35.1479	Undetermined	Undetermined
216	B	hsa-miR-190b-002263	target	Undetermined	Undetermined	Undetermined	Undetermined	38.7826
217	B	hsa-miR-545#-002266	target	Undetermined	Undetermined	Undetermined	Undetermined	Undetermined
218	B	hsa-miR-183#-002270	target	29.9847	30.6018	29.6549	30.2549	30.2959
219	B	hsa-miR-192#-002272	target	35.7588	Undetermined	Undetermined	Undetermined	Undetermined
220	B	hsa-miR-200b#-002274	target	Undetermined	Undetermined	Undetermined	Undetermined	Undetermined
221	B	hsa-miR-200c#-002286	target	Undetermined	Undetermined	Undetermined	Undetermined	Undetermined
222	B	hsa-miR-155#-002287	target	Undetermined	Undetermined	Undetermined	Undetermined	Undetermined
223	B	hsa-miR-10a#-002288	target	Undetermined	Undetermined	Undetermined	Undetermined	Undetermined
224	B	hsa-miR-214#-002293	target	Undetermined	Undetermined	Undetermined	Undetermined	Undetermined
225	B	hsa-miR-218-2#-002294	target	Undetermined	Undetermined	Undetermined	Undetermined	Undetermined
226	B	hsa-miR-129#-002298	target	Undetermined	Undetermined	Undetermined	Undetermined	Undetermined
227	B	hsa-miR-22#-002301	target	Undetermined	Undetermined	Undetermined	Undetermined	Undetermined
228	B	hsa-miR-425#-002302	target	31.7431	34.2753	31.3873	33.7928	32.681
229	B	hsa-miR-30d#-002305	target	34.7212	33.9442	35.7068	36.6306	Undetermined
230	B	hsa-let-7a#-002307	target	Undetermined	Undetermined	Undetermined	Undetermined	Undetermined
231	B	hsa-miR-424#-002309	target	Undetermined	Undetermined	Undetermined	Undetermined	Undetermined
232	B	hsa-miR-18b#-002310	target	Undetermined	Undetermined	Undetermined	Undetermined	Undetermined
233	B	hsa-miR-20b#-002311	target	Undetermined	Undetermined	Undetermined	Undetermined	Undetermined
234	B	hsa-miR-431#-002312	target	Undetermined	Undetermined	Undetermined	Undetermined	Undetermined
235	B	hsa-miR-7-2#-002314	target	Undetermined	Undetermined	Undetermined	Undetermined	Undetermined
236	B	hsa-miR-10b#-002315	target	34.8166	32.0196	Undetermined	Undetermined	Undetermined
237	B	hsa-miR-34a#-002316	target	32.9569	30.5299	32.9078	32.5497	30.7625
238	B	hsa-miR-181a-2#-002317	target	36.0663	32.4205	Undetermined	Undetermined	Undetermined
239	B	hsa-miR-744#-002325	target	36.4328	38.1811	Undetermined	Undetermined	Undetermined
240	B	hsa-miR-452#-002330	target	Undetermined	Undetermined	Undetermined	Undetermined	Undetermined
241	B	hsa-miR-409-3p-002332	target	32.1104	Undetermined	Undetermined	Undetermined	Undetermined
242	B	hsa-miR-181c#-002333	target	Undetermined	37.1007	Undetermined	38.0108	Undetermined
243	B	hsa-miR-196a#-002336	target	Undetermined	Undetermined	Undetermined	Undetermined	Undetermined
244	B	hsa-miR-483-3p-002339	target	Undetermined	Undetermined	Undetermined	Undetermined	Undetermined
245	B	hsa-miR-708#-002342	target	Undetermined	Undetermined	Undetermined	Undetermined	Undetermined
246	B	hsa-miR-92b#-002343	target	Undetermined	Undetermined	Undetermined	Undetermined	Undetermined
247	B	hsa-miR-551b#-002346	target	Undetermined	Undetermined	Undetermined	Undetermined	Undetermined
248	B	hsa-miR-202#-002362	target	Undetermined	Undetermined	Undetermined	Undetermined	Undetermined
249	B	hsa-miR-193b#-002366	target	Undetermined	Undetermined	37.4818	Undetermined	Undetermined
250	B	hsa-miR-497#-002368	target	Undetermined	Undetermined	Undetermined	Undetermined	Undetermined
251	B	hsa-miR-518e#-002371	target	Undetermined	Undetermined	Undetermined	Undetermined	Undetermined
252	B	hsa-miR-543-002376	target	Undetermined	Undetermined	Undetermined	Undetermined	Undetermined
253	B	hsa-miR-125b-1#-002378	target	Undetermined	Undetermined	35.4975	Undetermined	Undetermined
254	B	hsa-miR-194#-002379	target	Undetermined	Undetermined	Undetermined	Undetermined	Undetermined
255	B	hsa-miR-106b#-002380	target	35.4239	34.8347	Undetermined	Undetermined	Undetermined
256	B	hsa-miR-302a#-002381	target	Undetermined	Undetermined	Undetermined	Undetermined	Undetermined
257	B	hsa-miR-519b-3p-002384	target	Undetermined	Undetermined	Undetermined	Undetermined	Undetermined
258	B	hsa-miR-518f#-002387	target	Undetermined	Undetermined	Undetermined	Undetermined	Undetermined
259	B	hsa-miR-374b#-002391	target	Undetermined	Undetermined	Undetermined	Undetermined	Undetermined
260	B	hsa-miR-520c-3p-002400	target	Undetermined	Undetermined	Undetermined	Undetermined	Undetermined
261	B	hsa-let-7b#-002404	target	Undetermined	Undetermined	Undetermined	Undetermined	Undetermined
262	B	hsa-let-7c#-002405	target	Undetermined	Undetermined	Undetermined	Undetermined	Undetermined
263	B	hsa-let-7e#-002407	target	Undetermined	Undetermined	Undetermined	Undetermined	Undetermined
264	B	hsa-miR-550-002410	target	33.3527	Undetermined	32.0106	33.2991	36.1082
265	B	hsa-miR-593-002411	target	Undetermined	Undetermined	Undetermined	Undetermined	Undetermined
266	B	hsa-let-7f-1#-002417	target	Undetermined	Undetermined	Undetermined	Undetermined	Undetermined
267	B	hsa-let-7f-2#-002418	target	Undetermined	Undetermined	Undetermined	Undetermined	Undetermined
268	B	hsa-miR-15a#-002419	target	35.7087	34.582	Undetermined	Undetermined	Undetermined
269	B	hsa-miR-16-1#-002420	target	34.6838	34.1282	Undetermined	33.9118	Undetermined
270	B	hsa-miR-17#-002421	target	Undetermined	Undetermined	Undetermined	35.506	Undetermined
271	B	hsa-miR-18a#-002423	target	36.055	Undetermined	Undetermined	Undetermined	Undetermined
272	B	hsa-miR-19a#-002424	target	Undetermined	Undetermined	Undetermined	Undetermined	Undetermined
273	B	hsa-miR-19b-1#-002425	target	34.898	32.5322	35.1494	Undetermined	Undetermined
274	B	hsa-miR-625#-002432	target	29.1322	29.8857	28.3299	29.5445	28.9905
275	B	hsa-miR-628-3p-002434	target	Undetermined	33.218	35.5383	33.8774	34.7913
276	B	hsa-miR-20a#-002437	target	35.5241	35.1658	Undetermined	36.1929	39.5855
277	B	hsa-miR-21#-002438	target	35.8521	Undetermined	Undetermined	34.9446	Undetermined
278	B	hsa-miR-23a#-002439	target	Undetermined	Undetermined	Undetermined	Undetermined	Undetermined
279	B	hsa-miR-24-1#-002440	target	35.7032	35.1643	Undetermined	Undetermined	Undetermined
280	B	hsa-miR-24-2#-002441	target	Undetermined	Undetermined	Undetermined	Undetermined	Undetermined
281	B	hsa-miR-25#-002442	target	33.8049	34.6695	Undetermined	Undetermined	34.048
282	B	hsa-miR-26a-1#-002443	target	32.0003	31.951	31.6924	33.6987	32.3596
283	B	hsa-miR-26b#-002444	target	37.3503	36.2426	37.2566	Undetermined	Undetermined
284	B	hsa-miR-27a#-002445	target	31.8971	30.1825	32.2465	32.9792	35.4352
285	B	hsa-miR-29a#-002447	target	Undetermined	Undetermined	Undetermined	Undetermined	Undetermined
286	B	hsa-miR-151-5P-002642	target	35.0249	32.4151	33.862	35.0155	32.8976
287	B	hsa-miR-765-002643	target	Undetermined	Undetermined	Undetermined	Undetermined	Undetermined
288	B	hsa-miR-338-5P-002658	target	Undetermined	Undetermined	Undetermined	Undetermined	Undetermined
289	B	hsa-miR-620-002672	target	Undetermined	Undetermined	Undetermined	Undetermined	Undetermined
290	B	hsa-miR-577-002675	target	Undetermined	35.012	33.0095	35.1135	Undetermined
291	B	hsa-miR-144-002676	target	Undetermined	Undetermined	Undetermined	Undetermined	Undetermined
292	B	hsa-miR-590-3P-002677	target	33.4342	32.4198	34.7467	33.6438	33.3492
293	B	hsa-miR-191#-002678	target	36.5566	Undetermined	35.8672	35.5782	Undetermined
294	B	hsa-miR-665-002681	target	Undetermined	Undetermined	Undetermined	Undetermined	Undetermined
295	B	hsa-miR-520D-3P-002743	target	Undetermined	Undetermined	38.2625	Undetermined	Undetermined
296	B	hsa-miR-1224-3P-002752	target	Undetermined	Undetermined	Undetermined	Undetermined	Undetermined
297	B	has-miR-1305-002867	target	Undetermined	Undetermined	Undetermined	Undetermined	Undetermined
298	B	hsa-miR-513C-002756	target	Undetermined	Undetermined	Undetermined	Undetermined	Undetermined
299	B	hsa-miR-513B-002757	target	Undetermined	Undetermined	Undetermined	Undetermined	Undetermined
300	B	hsa-miR-1226#-002758	target	Undetermined	Undetermined	Undetermined	Undetermined	Undetermined
301	B	hsa-miR-1236-002761	target	Undetermined	Undetermined	Undetermined	Undetermined	Undetermined
302	B	hsa-miR-1228#-002763	target	Undetermined	Undetermined	Undetermined	Undetermined	Undetermined
303	B	hsa-miR-1225-3P-002766	target	Undetermined	Undetermined	Undetermined	Undetermined	Undetermined
304	B	hsa-miR-1233-002768	target	Undetermined	Undetermined	Undetermined	Undetermined	34.4124
305	B	hsa-miR-1227-002769	target	34.1311	34.0179	32.3593	31.6914	34.4353
306	B	hsa-miR-1286-002773	target	Undetermined	Undetermined	Undetermined	Undetermined	Undetermined
307	B	hsa-miR-548M-002775	target	Undetermined	Undetermined	Undetermined	Undetermined	Undetermined
308	B	hsa-miR-1179-002776	target	Undetermined	Undetermined	Undetermined	Undetermined	Undetermined
309	B	hsa-miR-1178-002777	target	Undetermined	Undetermined	Undetermined	Undetermined	Undetermined
310	B	hsa-miR-1205-002778	target	Undetermined	Undetermined	Undetermined	Undetermined	Undetermined
311	B	hsa-miR-1271-002779	target	34.9486	32.0868	34.5743	35.8708	Undetermined
312	B	hsa-miR-1201-002781	target	36.6027	Undetermined	Undetermined	Undetermined	35.6628
313	B	hsa-miR-548J-002783	target	Undetermined	Undetermined	Undetermined	Undetermined	Undetermined
314	B	hsa-miR-1263-002784	target	Undetermined	Undetermined	Undetermined	Undetermined	Undetermined
315	B	hsa-miR-1294-002785	target	Undetermined	Undetermined	Undetermined	Undetermined	Undetermined
316	B	hsa-miR-1269-002789	target	Undetermined	Undetermined	Undetermined	36.7075	35.9116
317	B	hsa-miR-1265-002790	target	Undetermined	Undetermined	Undetermined	Undetermined	Undetermined
318	B	hsa-miR-1244-002791	target	33.9229	38.3836	Undetermined	Undetermined	Undetermined
319	B	hsa-miR-1303-002792	target	Undetermined	Undetermined	Undetermined	Undetermined	Undetermined
320	B	hsa-miR-1259-002796	target	Undetermined	Undetermined	Undetermined	Undetermined	Undetermined
321	B	hsa-miR-548P-002798	target	Undetermined	Undetermined	Undetermined	Undetermined	Undetermined
322	B	hsa-miR-1264-002799	target	Undetermined	Undetermined	Undetermined	Undetermined	Undetermined
323	B	hsa-miR-1255B-002801	target	35.4151	Undetermined	Undetermined	Undetermined	34.4905
324	B	hsa-miR-1282-002803	target	Undetermined	Undetermined	Undetermined	Undetermined	Undetermined
325	B	hsa-miR-1255A-002805	target	Undetermined	Undetermined	Undetermined	Undetermined	Undetermined
326	B	hsa-miR-1270-002807	target	Undetermined	Undetermined	Undetermined	Undetermined	Undetermined
327	B	hsa-miR-1197-002810	target	Undetermined	Undetermined	Undetermined	Undetermined	Undetermined
328	B	hsa-miR-1324-002815	target	Undetermined	Undetermined	Undetermined	Undetermined	Undetermined
329	B	hsa-miR-548H-002816	target	Undetermined	Undetermined	Undetermined	Undetermined	Undetermined
330	B	hsa-miR-1254-002818	target	31.8988	31.223	31.067	32.7397	30.5255
331	B	hsa-miR-548K-002819	target	Undetermined	Undetermined	Undetermined	Undetermined	Undetermined
332	B	hsa-miR-1251-002820	target	Undetermined	Undetermined	Undetermined	Undetermined	Undetermined
333	B	hsa-miR-1285-002822	target	36.0461	37.661	34.4969	35.5983	36.7413
334	B	hsa-miR-1245-002823	target	Undetermined	Undetermined	Undetermined	Undetermined	Undetermined
335	B	hsa-miR-1292-002824	target	Undetermined	Undetermined	Undetermined	Undetermined	Undetermined
336	B	hsa-miR-1301-002827	target	Undetermined	Undetermined	Undetermined	Undetermined	Undetermined
337	B	hsa-miR-1200-002829	target	Undetermined	Undetermined	Undetermined	Undetermined	Undetermined
338	B	hsa-miR-1182-002830	target	Undetermined	Undetermined	Undetermined	Undetermined	Undetermined
339	B	hsa-miR-1288-002832	target	Undetermined	Undetermined	36.5011	Undetermined	Undetermined
340	B	hsa-miR-1291-002838	target	Undetermined	Undetermined	Undetermined	Undetermined	Undetermined
341	B	hsa-miR-1275-002840	target	33.0945	33.7576	Undetermined	Undetermined	35.1659
342	B	hsa-miR-1183-002841	target	Undetermined	38.9892	Undetermined	Undetermined	Undetermined
343	B	hsa-miR-1184-002842	target	38.2931	36.7592	39.339	Undetermined	Undetermined
344	B	hsa-miR-1276-002843	target	Undetermined	Undetermined	38.1356	Undetermined	Undetermined
345	B	hsa-miR-320B-002844	target	Undetermined	36.9165	Undetermined	Undetermined	Undetermined
346	B	hsa-miR-1272-002845	target	Undetermined	Undetermined	Undetermined	Undetermined	Undetermined
347	B	hsa-miR-1180-002847	target	35.221	Undetermined	34.5982	Undetermined	Undetermined
348	B	hsa-miR-1256-002850	target	Undetermined	Undetermined	Undetermined	Undetermined	Undetermined
349	B	hsa-miR-1278-002851	target	Undetermined	Undetermined	Undetermined	Undetermined	Undetermined
350	B	hsa-miR-1262-002852	target	Undetermined	Undetermined	Undetermined	Undetermined	Undetermined
351	B	hsa-miR-1243-002854	target	Undetermined	Undetermined	Undetermined	Undetermined	Undetermined
352	B	hsa-miR-663B-002857	target	Undetermined	Undetermined	Undetermined	Undetermined	Undetermined
353	B	hsa-miR-1252-002860	target	Undetermined	Undetermined	Undetermined	Undetermined	Undetermined
354	B	hsa-miR-1298-002861	target	Undetermined	Undetermined	Undetermined	Undetermined	Undetermined
355	B	hsa-miR-1290-002863	target	34.2134	32.6611	Undetermined	33.0102	33.3477
356	B	hsa-miR-1249-002868	target	Undetermined	Undetermined	Undetermined	Undetermined	Undetermined
357	B	hsa-miR-1248-002870	target	Undetermined	Undetermined	Undetermined	Undetermined	Undetermined
358	B	hsa-miR-1289-002871	target	Undetermined	Undetermined	Undetermined	Undetermined	Undetermined
359	B	hsa-miR-1204-002872	target	Undetermined	Undetermined	Undetermined	Undetermined	Undetermined
360	B	hsa-miR-1826-002873	target	Undetermined	Undetermined	Undetermined	Undetermined	Undetermined
361	B	hsa-miR-1304-002874	target	Undetermined	Undetermined	Undetermined	Undetermined	Undetermined
362	B	hsa-miR-1203-002877	target	Undetermined	Undetermined	Undetermined	Undetermined	Undetermined
363	B	hsa-miR-1206-002878	target	Undetermined	Undetermined	Undetermined	Undetermined	Undetermined
364	B	hsa-miR-548G-002879	target	Undetermined	Undetermined	Undetermined	Undetermined	Undetermined
365	B	hsa-miR-1208-002880	target	Undetermined	Undetermined	Undetermined	Undetermined	Undetermined
366	B	hsa-miR-548E-002881	target	Undetermined	Undetermined	Undetermined	Undetermined	Undetermined
367	B	hsa-miR-1274A-002883	target	20.1736	24.3094	24.4758	23.4123	23.147
368	B	hsa-miR-1274B-002884	target	19.9767	21.8906	22.0801	21.0463	22.1005
369	B	hsa-miR-1267-002885	target	Undetermined	Undetermined	Undetermined	36.9549	Undetermined
370	B	hsa-miR-1250-002887	target	Undetermined	Undetermined	Undetermined	Undetermined	Undetermined
371	B	hsa-miR-548N-002888	target	Undetermined	Undetermined	Undetermined	Undetermined	Undetermined
372	B	hsa-miR-1283-002890	target	Undetermined	Undetermined	Undetermined	Undetermined	Undetermined
373	B	hsa-miR-1247-002893	target	Undetermined	35.0583	Undetermined	Undetermined	35.287
374	B	hsa-miR-1253-002894	target	Undetermined	Undetermined	Undetermined	Undetermined	Undetermined
375	B	hsa-miR-720-002895	target	20.7584	22.6195	22.307	21.5709	22.1912
376	B	hsa-miR-1260-002896	target	25.8297	26.7332	28.4125	27.1213	26.2176
377	B	hsa-miR-664-002897	target	34.5812	30.843	Undetermined	Undetermined	30.6667
378	B	hsa-miR-1302-002901	target	Undetermined	Undetermined	Undetermined	Undetermined	Undetermined
379	B	hsa-miR-1300-002902	target	36.5287	35.1431	Undetermined	Undetermined	37.7041
380	B	hsa-miR-1284-002903	target	Undetermined	Undetermined	Undetermined	Undetermined	Undetermined
381	B	hsa-miR-548L-002904	target	Undetermined	Undetermined	Undetermined	Undetermined	Undetermined
382	B	hsa-miR-1293-002905	target	Undetermined	Undetermined	Undetermined	Undetermined	Undetermined
383	B	hsa-miR-1825-002907	target	Undetermined	Undetermined	Undetermined	Undetermined	Undetermined
384	B	hsa-miR-1296-002908	target	Undetermined	Undetermined	Undetermined	Undetermined	Undetermined
