# Supplementary material for: Deregulation of MiR-34b/Sox2 Predicts Prostate Cancer Progression
Source: PLoS One. 2015 Jun 24;10(6):e0130060. doi: 10.1371/journal.pone.0130060 (PMC4479381; doi:10.1371/journal.pone.0130060)
Supplement: S2 File — (XLSX) [file pone.0130060.s006.xlsx]

## Sheet: TLDA_TRAMP
Well	TLDA	Detector	Assay type	TRAMP_pool PIN	TRAMP_pool PCa
1	A	mmu-let-7b-4373168	target	23.3539	20.6289
2	A	mmu-let-7c-4373167	target	22.1102	19.253
3	A	mmu-let-7d-4395394	target	24.0606	22.475
4	A	mmu-let-7e-4395517	target	20.8128	20.2061
5	A	mmu-let-7g-4395393	target	24.1867	22.0757
6	A	mmu-let-7i-4395332	target	25.7659	21.8739
7	A	mmu-miR-1-4395333	target	32.468	28.7897
8	A	rno-miR-1-4395765	target	29.6359	27.8612
9	A	mmu-miR-7a-4378130	target	32.5797	27.9819
10	A	mmu-miR-7b-4395685	target	33.612	27.9384
11	A	MammU6-4395470	target	16.7591	16.4735
12	A	MammU6-4395470	target	16.7679	16.1837
13	A	mmu-miR-9-4373285	target	27.3552	22.0313
14	A	mmu-miR-10a-4373153	target	26.2535	22.8411
15	A	mmu-miR-10b-4395329	target	29.0257	20.5953
16	A	mmu-miR-15a-4373123	target	28.8748	23.766
17	A	mmu-miR-15b-4373122	target	23.9781	21.3758
18	A	mmu-miR-16-4373121	target	20.1723	17.0483
19	A	rno-miR-17-3p-4395779	target	Undetermined	Undetermined
20	A	mmu-miR-18a-4395533	target	33.293	25.4881
21	A	mmu-miR-18b-4395596	target	Undetermined	Undetermined
22	A	mmu-miR-19a-4373099	target	27.716	23.9543
23	A	mmu-miR-19b-4373098	target	22.503	19.0075
24	A	mmu-miR-20a-4373286	target	23.7961	19.6579
25	A	mmu-miR-20b-4373263	target	27.0133	22.4919
26	A	rno-miR-20b-3p-4395753	target	Undetermined	Undetermined
27	A	mmu-miR-21-4373090	target	24.1768	21.7001
28	A	mmu-miR-23b-4373073	target	29.5124	25.3709
29	A	mmu-miR-24-4373072	target	20.7938	18.238
30	A	mmu-miR-25-4373071	target	26.5213	22.5992
31	A	mmu-miR-26a-4395166	target	23.4079	20.9823
32	A	mmu-miR-26b-4395167	target	25.0293	22.9269
33	A	mmu-miR-27a-4373287	target	26.5997	25.0542
34	A	mmu-miR-27b-4373068	target	26.8489	22.5513
35	A	MammU6-4395470	target	16.6043	16.2067
36	A	MammU6-4395470	target	16.7211	16.0405
37	A	mmu-miR-28-4373067	target	27.4024	24.8984
38	A	mmu-miR-29b-4373288	target	28.6273	25.9452
39	A	mmu-miR-29c-4395171	target	24.6217	23.339
40	A	mmu-miR-30b-4373290	target	21.4659	19.4666
41	A	mmu-miR-30c-4373060	target	20.5425	19.086
42	A	mmu-miR-30d-4373059	target	26.285	23.7168
43	A	mmu-miR-32-4395220	target	33.0914	28.0853
44	A	mmu-miR-34a-4395168	target	29.5005	24.4967
45	A	mmu-miR-34c-4373036	target	38.946	25.5541
46	A	mmu-miR-93-4373302	target	25.0792	20.5486
47	A	mmu-miR-96-4373372	target	36.5624	30.5112
48	A	mmu-miR-98-4373009	target	38.0613	Undetermined
49	A	mmu-miR-99a-4373008	target	26.9683	23.9099
50	A	mmu-miR-99b-4373007	target	28.1512	23.717
51	A	mmu-miR-100-4373160	target	27.0208	23.4622
52	A	mmu-miR-101a-4395364	target	25.5935	23.3199
53	A	mmu-miR-103-4373158	target	29.5254	25.1082
54	A	mmu-miR-105-4395595	target	Undetermined	Undetermined
55	A	mmu-miR-107-4373154	target	28.584	29.2668
56	A	mmu-miR-122-4395356	target	32.7217	38.7753
57	A	mmu-miR-124-4373295	target	36.9158	29.6589
58	A	mmu-miR-125a-3p-4395310	target	31.7863	27.5808
59	A	mmu-miR-125a-5p-4395309	target	23.5711	21.8545
60	A	mmu-miR-125b-5p-4373148	target	25.7813	21.8896
61	A	mmu-miR-126-3p-4395339	target	22.3022	20.3952
62	A	mmu-miR-126-5p-4373269	target	27.1918	24.8009
63	A	mmu-miR-127-4373147	target	39.8509	25.4684
64	A	mmu-miR-128a-4395327	target	33.3118	24.4165
65	A	mmu-miR-129-3p-4373297	target	Undetermined	30.6874
66	A	mmu-miR-130a-4373145	target	28.4222	23.7935
67	A	mmu-miR-130b-4373144	target	30.5908	24.3953
68	A	mmu-miR-132-4373143	target	32.288	21.7422
69	A	mmu-miR-133a-4395357	target	25.9892	23.902
70	A	mmu-miR-133b-4395358	target	33.7132	32.0858
71	A	mmu-miR-134-4373299	target	39.2009	28.7546
72	A	mmu-miR-135a-4373140	target	32.2411	23.223
73	A	mmu-miR-135b-4395372	target	28.9239	23.5941
74	A	mmu-miR-136-4395641	target	Undetermined	25.6748
75	A	mmu-miR-137-4373301	target	37.9583	26.8314
76	A	mmu-miR-138-4395395	target	32.0306	21.8482
77	A	mmu-miR-139-3p-4395676	target	Undetermined	Undetermined
78	A	mmu-miR-139-5p-4395400	target	25.0171	23.4093
79	A	mmu-miR-140-4373374	target	24.9417	22.3498
80	A	mmu-miR-141-4373137	target	23.6273	21.5613
81	A	mmu-miR-142-3p-4373136	target	26.9911	24.8352
82	A	mmu-miR-142-5p-4395359	target	29.9534	32.1358
83	A	snoRNA135-4380912	housekeeping	24.7688	23.8313
84	A	mmu-miR-145-4395389	target	25.1816	22.9445
85	A	mmu-miR-146a-4373132	target	22.7898	21.2595
86	A	mmu-miR-146b-4373178	target	24.6292	22.8654
87	A	mmu-miR-147-4395373	target	Undetermined	Undetermined
88	A	mmu-miR-148a-4373130	target	24.4587	23.7766
89	A	mmu-miR-148b-4373129	target	34.2535	29.1577
90	A	mmu-miR-150-4373127	target	24.1384	23.5048
91	A	mmu-miR-151-3p-4373304	target	31.5047	28.5047
92	A	mmu-miR-152-4395170	target	24.0764	23.8451
93	A	mmu-miR-153-4373305	target	Undetermined	29.4725
94	A	mmu-miR-154-4373270	target	Undetermined	Undetermined
95	A	mmu-miR-181a-4373117	target	28.2918	27.2385
96	A	mmu-miR-181c-4373115	target	33.4962	27.3939
97	A	mmu-miR-182-4395729	target	24.1877	20.4361
98	A	mmu-miR-183-4395380	target	29.008	25.8585
99	A	mmu-miR-184-4373113	target	31.9852	27.8982
100	A	mmu-miR-185-4395382	target	28.6362	26.4558
101	A	mmu-miR-186-4395396	target	25.0818	21.8147
102	A	mmu-miR-190-4373110	target	34.1527	30.3422
103	A	mmu-miR-191-4395410	target	19.9492	18.5067
104	A	mmu-miR-192-4373108	target	26.9215	24.6994
105	A	mmu-miR-193-4395361	target	33.0268	30.3462
106	A	mmu-miR-193b-4395597	target	22.5777	21.2014
107	A	mmu-miR-194-4373106	target	29.1874	26.7944
108	A	mmu-miR-195-4373105	target	23.956	19.8961
109	A	mmu-miR-196b-4395326	target	24.3363	22.7841
110	A	rno-miR-196c-4395750	target	23.3653	21.2454
111	A	mmu-miR-197-4373102	target	33.8229	28.4905
112	A	mmu-miR-199a-3p-4395415	target	29.3282	26.7412
113	A	mmu-miR-199a-5p-4373272	target	Undetermined	Undetermined
114	A	mmu-miR-200a-4378069	target	20.532	18.6855
115	A	mmu-miR-200b-4395362	target	21.3107	19.3427
116	A	mmu-miR-200c-4395411	target	19.6148	18.5563
117	A	mmu-miR-201-4395708	target	Undetermined	Undetermined
118	A	mmu-miR-202-3p-4373311	target	34.6691	32.7507
119	A	mmu-miR-202-5p-4395709	target	Undetermined	39.7027
120	A	mmu-miR-203-4373095	target	23.4957	22.4993
121	A	mmu-miR-204-4373094	target	24.3513	23.622
122	A	mmu-miR-205-4373093	target	26.309	25.7714
123	A	mmu-miR-207-4373314	target	Undetermined	Undetermined
124	A	rno-miR-207-4381096	target	36.6526	29.4586
125	A	mmu-miR-208-4373091	target	Undetermined	Undetermined
126	A	mmu-miR-208b-4395401	target	Undetermined	Undetermined
127	A	mmu-miR-210-4373089	target	23.6511	21.195
128	A	mmu-miR-211-4373315	target	Undetermined	38.0583
129	A	mmu-miR-214-4395417	target	27.7888	26.1045
130	A	mmu-miR-215-4373316	target	Undetermined	33.2205
131	A	snoRNA202-4380914	housekeeping	19.7519	18.8043
132	A	mmu-miR-216a-4395331	target	Undetermined	33.1647
133	A	mmu-miR-216b-4395437	target	Undetermined	29.3524
134	A	mmu-miR-217-4395686	target	Undetermined	32.5635
135	A	mmu-miR-218-4373081	target	27.4457	21.7168
136	A	mmu-miR-219-4373080	target	Undetermined	38.9776
137	A	mmu-miR-220-4395598	target	Undetermined	Undetermined
138	A	mmu-miR-221-4373077	target	31.8377	28.7169
139	A	mmu-miR-222-4395387	target	22.71	21.3428
140	A	mmu-miR-223-4395406	target	28.5656	25.9846
141	A	mmu-miR-224-4395683	target	35.6022	26.978
142	A	mmu-miR-290-3p-4395721	target	Undetermined	Undetermined
143	A	mmu-miR-291a-3p-4395722	target	Undetermined	Undetermined
144	A	mmu-miR-291b-5p-4395667	target	Undetermined	Undetermined
145	A	mmu-miR-292-3p-4395723	target	37.7649	31.6445
146	A	mmu-miR-293-4386754	target	35.3351	33.4811
147	A	mmu-miR-294-4373326	target	39.3432	39.4604
148	A	mmu-miR-295-4373327	target	Undetermined	Undetermined
149	A	mmu-miR-296-3p-4395212	target	Undetermined	30.1101
150	A	mmu-miR-296-5p-4373066	target	Undetermined	25.7722
151	A	mmu-miR-297c-4395610	target	Undetermined	Undetermined
152	A	mmu-miR-297b-5p-4381049	target	Undetermined	Undetermined
153	A	mmu-miR-298-4395728	target	Undetermined	26.7672
154	A	mmu-miR-301a-4373064	target	27.06	21.414
155	A	mmu-miR-301b-4395730	target	27.0073	21.5569
156	A	mmu-miR-302a-4378070	target	38.9192	Undetermined
157	A	mmu-miR-302c-4395688	target	Undetermined	36.4993
158	A	mmu-miR-302d-4373063	target	Undetermined	Undetermined
159	A	mmu-miR-320-4395388	target	24.8312	21.5633
160	A	mmu-miR-323-3p-4395338	target	Undetermined	30.7788
161	A	mmu-miR-324-5p-4373052	target	29.9117	25.1611
162	A	mmu-miR-325-4395640	target	Undetermined	28.718
163	A	rno-miR-327-4381108	target	Undetermined	32.0773
164	A	mmu-miR-328-4373049	target	25.7664	23.0481
165	A	mmu-miR-329-4373336	target	Undetermined	Undetermined
166	A	mmu-miR-330-4395341	target	Undetermined	38.0655
167	A	mmu-miR-331-3p-4373046	target	25.1681	21.8412
168	A	mmu-miR-331-5p-4395344	target	36.0709	29.4117
169	A	rno-miR-333-4381109	target	Undetermined	Undetermined
170	A	mmu-miR-335-3p-4395296	target	37.2352	25.3866
171	A	mmu-miR-335-5p-4373045	target	33.466	25.6956
172	A	rno-miR-336-4381111	target	Undetermined	Undetermined
173	A	mmu-miR-337-3p-4395662	target	Undetermined	33.7378
174	A	mmu-miR-337-5p-4395645	target	Undetermined	29.1647
175	A	mmu-miR-338-3p-4395363	target	Undetermined	28.2886
176	A	mmu-miR-339-3p-4395663	target	29.2112	28.9645
177	A	rno-miR-339-3p-4395760	target	33.9738	31.2884
178	A	mmu-miR-339-5p-4395368	target	33.2338	30.1912
179	A	U87-4386735	housekeeping	26.8857	26.9823
180	A	mmu-miR-340-3p-4395370	target	30.7209	26.8886
181	A	mmu-miR-340-5p-4395369	target	27.2508	24.8336
182	A	mmu-miR-342-3p-4395371	target	23.0263	20.3715
183	A	mmu-miR-342-5p-4395657	target	33.9456	28.9195
184	A	rno-miR-343-4381123	target	Undetermined	Undetermined
185	A	mmu-miR-344-4373340	target	Undetermined	25.5554
186	A	rno-miR-344-3p-4381112	target	Undetermined	Undetermined
187	A	rno-miR-344-5p-4395761	target	Undetermined	37.0549
188	A	mmu-miR-345-3p-4395659	target	35.5054	34.805
189	A	rno-miR-345-3p-4395762	target	32.0901	31.1203
190	A	mmu-miR-345-5p-4395658	target	28.3425	26.5689
191	A	mmu-miR-346-4373342	target	Undetermined	Undetermined
192	A	rno-miR-346-4381113	target	Undetermined	Undetermined
193	A	rno-miR-347-4381114	target	31.0504	27.11
194	A	rno-miR-349-4381115	target	Undetermined	Undetermined
195	A	mmu-miR-350-4395660	target	35.2444	28.6296
196	A	rno-miR-351-4395764	target	Undetermined	32.3105
197	A	mmu-miR-361-4373035	target	31.1593	27.3511
198	A	mmu-miR-362-3p-4395746	target	35.7732	27.714
199	A	mmu-miR-363-4378090	target	Undetermined	35.8214
200	A	mmu-miR-365-4373194	target	33.8753	29.0958
201	A	mmu-miR-367-4373034	target	Undetermined	Undetermined
202	A	mmu-miR-369-3p-4373032	target	Undetermined	31.253
203	A	mmu-miR-369-5p-4373195	target	Undetermined	34.4837
204	A	mmu-miR-370-4395386	target	Undetermined	26.9692
205	A	mmu-miR-375-4373027	target	24.003	17.4468
206	A	mmu-miR-376a-4373347	target	39.8295	28.3181
207	A	mmu-miR-376b-4395582	target	34.4068	30.0423
208	A	mmu-miR-376c-4395580	target	Undetermined	26.2594
209	A	mmu-miR-377-4373025	target	Undetermined	Undetermined
210	A	rno-miR-377-4381100	target	Undetermined	Undetermined
211	A	mmu-miR-379-4373349	target	31.1837	25.8526
212	A	mmu-miR-380-3p-4373350	target	Undetermined	38.3307
213	A	mmu-miR-380-5p-4395731	target	Undetermined	30.3139
214	A	mmu-miR-381-4373020	target	Undetermined	32.7472
215	A	mmu-miR-382-4373019	target	Undetermined	27.35
216	A	mmu-miR-383-4381093	target	Undetermined	39.6169
217	A	mmu-miR-384-3p-4395733	target	Undetermined	28.6444
218	A	mmu-miR-384-5p-4395732	target	33.7868	20.9929
219	A	mmu-miR-409-3p-4395443	target	27.8116	25.8138
220	A	mmu-miR-409-5p-4395442	target	Undetermined	Undetermined
221	A	mmu-miR-410-4378093	target	Undetermined	26.9664
222	A	mmu-miR-411-4381013	target	31.4648	25.2161
223	A	rno-miR-421-4381122	target	Undetermined	Undetermined
224	A	mmu-miR-423-5p-4395451	target	33.3673	33.4093
225	A	mmu-miR-425-4380926	target	28.2174	24.7031
226	A	mmu-miR-429-4373355	target	21.5134	20.1034
227	A	Y1-4386739	housekeeping	30.3045	25.1255
228	A	mmu-miR-431-4395173	target	Undetermined	36.3483
229	A	mmu-miR-433-4373205	target	34.9262	28.3116
230	A	mmu-miR-434-3p-4395734	target	Undetermined	27.2035
231	A	mmu-miR-434-5p-4395711	target	Undetermined	30.8975
232	A	mmu-miR-448-4373206	target	Undetermined	Undetermined
233	A	mmu-miR-449a-4373207	target	32.7111	23.2309
234	A	mmu-miR-449b-4395669	target	Undetermined	Undetermined
235	A	mmu-miR-450a-5p-4395414	target	35.2079	30.0536
236	A	mmu-miR-450b-5p-4386779	target	Undetermined	Undetermined
237	A	mmu-miR-451-4373360	target	34.1448	27.9947
238	A	mmu-miR-453-4395614	target	Undetermined	Undetermined
239	A	mmu-miR-455-4395585	target	Undetermined	36.4989
240	A	mmu-miR-465a-3p-4395574	target	Undetermined	Undetermined
241	A	mmu-miR-465a-5p-4373363	target	Undetermined	Undetermined
242	A	mmu-miR-465b-5p-4395615	target	Undetermined	32.1974
243	A	rno-miR-466b-4395767	target	Undetermined	28.985
244	A	rno-miR-466c-4395768	target	Undetermined	34.8464
245	A	mmu-miR-466h-4395646	target	Undetermined	29.773
246	A	mmu-miR-467a-4395717	target	34.7148	32.2402
247	A	mmu-miR-467c-4395647	target	36.8401	38.4445
248	A	mmu-miR-467d-4395648	target	32.0678	30.3874
249	A	mmu-miR-467e-4395698	target	34.0496	31.3433
250	A	mmu-miR-470-4395718	target	Undetermined	Undetermined
251	A	mmu-miR-484-4381032	target	21.6442	18.2545
252	A	mmu-miR-486-4378096	target	36.303	25.1297
253	A	mmu-miR-487b-4378102	target	Undetermined	29.5846
254	A	mmu-miR-489-4378114	target	Undetermined	22.9402
255	A	mmu-miR-491-4381053	target	30.3983	25.1055
256	A	mmu-miR-493-4395649	target	Undetermined	Undetermined
257	A	mmu-miR-494-4395476	target	27.1669	25.4142
258	A	mmu-miR-495-4381078	target	Undetermined	29.3233
259	A	mmu-miR-497-4381046	target	27.2164	23.0443
260	A	mmu-miR-499-4381047	target	Undetermined	Undetermined
261	A	mmu-miR-500-4395736	target	Undetermined	27.8206
262	A	mmu-miR-501-3p-4381069	target	Undetermined	34.8301
263	A	mmu-miR-503-4395586	target	Undetermined	27.1754
264	A	mmu-miR-504-4395195	target	Undetermined	30.9635
265	A	mmu-miR-505-4381071	target	Undetermined	Undetermined
266	A	mmu-miR-509-3p-4395651	target	Undetermined	35.4058
267	A	mmu-miR-509-5p-4395650	target	Undetermined	Undetermined
268	A	mmu-miR-511-4395679	target	Undetermined	Undetermined
269	A	mmu-miR-532-3p-4395466	target	27.9249	24.8532
270	A	mmu-miR-532-5p-4380928	target	29.6803	23.3441
271	A	rno-miR-532-5p-4395752	target	35.518	29.802
272	A	mmu-miR-539-4378103	target	Undetermined	25.5012
273	A	mmu-miR-540-3p-4378119	target	Undetermined	Undetermined
274	A	mmu-miR-540-5p-4395691	target	Undetermined	33.1708
275	A	ath-miR159a-4373390	negative control	39.5955	Undetermined
276	A	mmu-miR-542-3p-4378101	target	Undetermined	31.9521
277	A	mmu-miR-542-5p-4395693	target	34.2215	30.9702
278	A	mmu-miR-543-4395487	target	Undetermined	32.2794
279	A	rno-miR-543-4395766	target	Undetermined	Undetermined
280	A	mmu-miR-544-4395680	target	Undetermined	31.8518
281	A	mmu-miR-551b-4380945	target	Undetermined	32.754
282	A	mmu-miR-574-3p-4395460	target	24.4568	24.8065
283	A	mmu-miR-582-3p-4395697	target	Undetermined	32.3258
284	A	mmu-miR-582-5p-4395696	target	Undetermined	29.9198
285	A	mmu-miR-590-5p-4395176	target	Undetermined	Undetermined
286	A	mmu-miR-598-4395606	target	Undetermined	30.3046
287	A	rno-miR-598-5p-4395754	target	Undetermined	33.4154
288	A	mmu-miR-615-3p-4386777	target	Undetermined	Undetermined
289	A	mmu-miR-615-5p-4395464	target	Undetermined	Undetermined
290	A	mmu-miR-654-3p-4395350	target	Undetermined	Undetermined
291	A	mmu-miR-654-5p-4395652	target	Undetermined	Undetermined
292	A	mmu-miR-665-4395737	target	Undetermined	Undetermined
293	A	mmu-miR-666-5p-4386770	target	Undetermined	35.5305
294	A	mmu-miR-669a-4381091	target	Undetermined	Undetermined
295	A	mmu-miR-671-3p-4395433	target	28.8715	27.8408
296	A	mmu-miR-672-4395438	target	29.5831	21.7025
297	A	rno-miR-673-4395755	target	Undetermined	Undetermined
298	A	mmu-miR-674-4395193	target	33.1443	29.8852
299	A	mmu-miR-708-4395452	target	31.3045	23.5234
300	A	mmu-miR-741-4395587	target	Undetermined	36.2514
301	A	mmu-miR-742-4395573	target	Undetermined	Undetermined
302	A	rno-miR-742-4395756	target	Undetermined	Undetermined
303	A	mmu-miR-743b-3p-4395601	target	37.4372	Undetermined
304	A	mmu-miR-743b-5p-4395600	target	Undetermined	Undetermined
305	A	mmu-miR-743a-4395599	target	Undetermined	28.4684
306	A	rno-miR-743b-4395769	target	Undetermined	Undetermined
307	A	mmu-miR-744-4395435	target	25.9456	23.81
308	A	rno-miR-758-4395180	target	Undetermined	Undetermined
309	A	rno-miR-760-5p-4395758	target	Undetermined	Undetermined
310	A	mmu-miR-770-3p-4395564	target	Undetermined	32.6278
311	A	mmu-miR-802-4395566	target	Undetermined	Undetermined
312	A	mmu-miR-871-4395465	target	Undetermined	Undetermined
313	A	rno-miR-871-4395770	target	Undetermined	Undetermined
314	A	mmu-miR-872-4395375	target	27.5809	23.8475
315	A	mmu-miR-873-4395467	target	Undetermined	29.3409
316	A	mmu-miR-874-4395379	target	Undetermined	Undetermined
317	A	mmu-miR-875-3p-4395677	target	Undetermined	Undetermined
318	A	mmu-miR-876-3p-4395594	target	Undetermined	Undetermined
319	A	mmu-miR-876-5p-4395593	target	Undetermined	Undetermined
320	A	rno-miR-878-4395771	target	Undetermined	Undetermined
321	A	mmu-miR-878-5p-4395670	target	Undetermined	Undetermined
322	A	mmu-miR-879-4395602	target	Undetermined	Undetermined
323	A	mmu-miR-881-4395739	target	Undetermined	Undetermined
324	A	rno-miR-881-4395773	target	Undetermined	Undetermined
325	A	mmu-miR-883a-3p-4395591	target	Undetermined	Undetermined
326	A	mmu-miR-883b-3p-4395695	target	Undetermined	Undetermined
327	A	mmu-miR-883a-5p-4395741	target	Undetermined	Undetermined
328	A	mmu-miR-125b-3p-4395489	target	34.0451	27.5946
329	A	mmu-miR-143-4395360	target	25.9368	23.9085
330	A	rno-miR-219-1-3p-4395778	target	Undetermined	Undetermined
331	A	rno-miR-219-2-3p-4395501	target	Undetermined	Undetermined
332	A	rno-miR-224-4373187	target	35.1333	28.4719
333	A	mmu-miR-324-3p-4395639	target	29.9661	25.3966
334	A	mmu-miR-351-4373345	target	Undetermined	33.3418
335	A	rno-miR-381-4381102	target	30.902	26.751
336	A	rno-miR-409-5p-4381098	target	Undetermined	Undetermined
337	A	rno-miR-450a-4381124	target	Undetermined	Undetermined
338	A	mmu-miR-452-4373281	target	39.6027	Undetermined
339	A	mmu-miR-464-4373362	target	Undetermined	Undetermined
340	A	mmu-miR-467b-4381084	target	Undetermined	34.2739
341	A	mmu-miR-468-4373366	target	Undetermined	Undetermined
342	A	mmu-miR-469-4373367	target	Undetermined	Undetermined
343	A	mmu-miR-488-4381074	target	Undetermined	30.1839
344	A	mmu-miR-490-4373215	target	Undetermined	31.0858
345	A	mmu-miR-496-4386771	target	Undetermined	Undetermined
346	A	rno-miR-505-4381097	target	37.7422	Undetermined
347	A	mmu-miR-546-4381044	target	31.763	32.0346
348	A	mmu-miR-547-4395694	target	32.2521	31.9521
349	A	mmu-miR-652-4395463	target	27.9649	21.4029
350	A	mmu-miR-667-4386769	target	34.8605	25.6234
351	A	mmu-miR-668-4386767	target	Undetermined	Undetermined
352	A	mmu-miR-670-4395561	target	Undetermined	28.3341
353	A	mmu-miR-675-3p-4386762	target	Undetermined	27.8424
354	A	mmu-miR-675-5p-4386761	target	Undetermined	Undetermined
355	A	mmu-miR-676-4386776	target	29.4726	25.1749
356	A	mmu-miR-677-4381075	target	34.5278	30.4526
357	A	mmu-miR-679-4381077	target	Undetermined	Undetermined
358	A	mmu-miR-680-4381079	target	29.336	24.5696
359	A	mmu-miR-682-4381081	target	34.1795	31.8834
360	A	mmu-miR-683-4381082	target	Undetermined	Undetermined
361	A	mmu-miR-684-4381083	target	Undetermined	Undetermined
362	A	mmu-miR-685-4386748	target	23.1109	21.202
363	A	mmu-miR-686-4381085	target	Undetermined	Undetermined
364	A	mmu-miR-687-4386750	target	30.3774	29.8986
365	A	mmu-let-7a-4373169	target	29.3839	26.8527
366	A	mmu-let-7f-4373164	target	30.7287	28.3423
367	A	mmu-miR-106b-4373155	target	24.7531	20.4237
368	A	mmu-miR-155-4395701	target	17.4019	16.999
369	A	mmu-miR-17-4395419	target	23.4232	18.6664
370	A	mmu-miR-23a-4373074	target	Undetermined	Undetermined
371	A	mmu-miR-29a-4395223	target	20.4857	18.8444
372	A	mmu-miR-30a-4373061	target	22.703	20.7439
373	A	mmu-miR-30e-4395334	target	22.7854	20.8448
374	A	mmu-miR-31-4373331	target	21.8024	20.334
375	A	mmu-miR-34b-3p-4395748	target	30.4063	22.6973
376	A	mmu-miR-92a-4373013	target	22.8118	19.444
377	A	rno-miR-190b-4395749	target	Undetermined	29.4122
378	A	mmu-miR-129-5p-4373171	target	Undetermined	33.7971
379	A	mmu-miR-187-4373307	target	29.1646	26.4425
380	A	mmu-miR-188-3p-4395217	target	Undetermined	Undetermined
381	A	mmu-miR-106a-4395589	target	22.9355	18.8678
382	A	mmu-miR-188-5p-4395431	target	29.166	25.5888
383	A	mmu-miR-302b-4378071	target	Undetermined	33.5413
384	A	mmu-miR-322-4378107	target	34.3617	26.0028
1	B	hsa-miR-136#-002100	target	Undetermined	34.0383
2	B	hsa-miR-30c-1#-002108	target	Undetermined	38.623
3	B	hsa-miR-30c-2#-002110	target	Undetermined	Undetermined
4	B	hsa-miR-148a#-002134	target	34.3258	38.7133
5	B	hsa-miR-33a#-002136	target	31.6055	30.2968
6	B	hsa-miR-93#-002139	target	24.0206	22.3827
7	B	hsa-miR-29b-2#-002166	target	Undetermined	32.9612
8	B	hsa-let-7i#-002172	target	30.9217	30.695
9	B	hsa-miR-15b#-002173	target	33.0659	27.4282
10	B	hsa-miR-27b#-002174	target	29.6983	29.7534
11	B	Mamm U6-001973	target	16.2217	16.81
12	B	Mamm U6-001973	target	16.0916	16.3446
13	B	hsa-miR-935-002178	target	Undetermined	Undetermined
14	B	hsa-miR-99b#-002196	target	29.063	28.7045
15	B	hsa-miR-124#-002197	target	Undetermined	Undetermined
16	B	hsa-miR-127-5p-002229	target	Undetermined	38.7621
17	B	hsa-miR-9#-002231	target	Undetermined	26.4719
18	B	hsa-miR-140-3p-002234	target	29.3292	27.78
19	B	hsa-miR-411#-002238	target	Undetermined	38.2356
20	B	hsa-miR-149-002255	target	28.308	22.2499
21	B	hsa-miR-378-000567	target	29.4219	28.3194
22	B	hsa-miR-200a#-001011	target	26.6148	28.1631
23	B	mmu-miR-10b-001181	target	32.5973	26.4851
24	B	hsa-miR-340-000550	target	28.8647	27.1638
25	B	hsa-miR-338-000548	target	Undetermined	30.677
26	B	hsa-miR-324-3p-000579	target	25.7952	23.8228
27	B	hsa-miR-30e-3p-000422	target	21.3113	20.8373
28	B	hsa-miR-30a-3p-000416	target	20.6153	21.101
29	B	hsa-miR-223-000526	target	23.7342	22.8635
30	B	hsa-miR-22-000398	target	30.5705	27.8759
31	B	hsa-miR-214-000517	target	26.5594	26.9224
32	B	hsa-miR-213-000516	target	30.1723	31.7725
33	B	hsa-miR-200c-000505	target	16.8606	17.6806
34	B	hsa-miR-143-000466	target	19.8111	26.0824
35	B	Mamm U6-001973	target	16.1707	16.736
36	B	Mamm U6-001973	target	16.3281	16.7862
37	B	hsa-miR-136-000592	target	Undetermined	34.8337
38	B	hsa-miR-299-5p-000600	target	Undetermined	Undetermined
39	B	hsa-miR-412-001023	target	Undetermined	Undetermined
40	B	hsa-miR-425-001104	target	29.6624	28.493
41	B	mmu-miR-295#-002596	target	Undetermined	Undetermined
42	B	rno-miR-504-007334	target	Undetermined	Undetermined
43	B	mmu-miR-1224-240985_mat	target	Undetermined	Undetermined
44	B	hsa-miR-363#-001283	target	Undetermined	Undetermined
45	B	mmu-miR-217-001133	target	Undetermined	Undetermined
46	B	mmu-miR-291-3p-001135	target	Undetermined	Undetermined
47	B	mmu-miR-291-5p-001202	target	Undetermined	Undetermined
48	B	mmu-miR-292-3p-001054	target	Undetermined	Undetermined
49	B	mmu-miR-292-5p-001055	target	Undetermined	Undetermined
50	B	mmu-miR-300-000191	target	Undetermined	37.3111
51	B	mmu-miR-322-001059	target	Undetermined	28.808
52	B	mmu-miR-325-001060	target	32.6384	29.4474
53	B	mmu-miR-326-001061	target	26.7003	27.654
54	B	mmu-miR-330-001062	target	Undetermined	Undetermined
55	B	mmu-miR-337-000193	target	Undetermined	30.2973
56	B	mmu-miR-345-001137	target	26.8558	26.4378
57	B	mmu-miR-370-001068	target	Undetermined	Undetermined
58	B	mmu-miR-433-5p-001078	target	Undetermined	35.4239
59	B	rno-miR-513-241072_mat	target	Undetermined	30.0978
60	B	hsa-miR-200b-001800	target	19.8231	19.7977
61	B	mmu-miR-483-001291	target	Undetermined	36.9006
62	B	mmu-miR-494-001293	target	Undetermined	34.819
63	B	mmu-miR-302b#-001307	target	Undetermined	Undetermined
64	B	mmu-miR-374-5p-001319	target	31.6066	23.2924
65	B	mmu-miR-695-001627	target	Undetermined	Undetermined
66	B	mmu-miR-696-001628	target	25.4129	23.9322
67	B	mmu-miR-720-001629	target	14.946	14.9611
68	B	mmu-miR-698-001632	target	Undetermined	Undetermined
69	B	mmu-miR-700-001634	target	32.917	28.2435
70	B	mmu-miR-701-001635	target	Undetermined	31.1422
71	B	mmu-miR-702-001636	target	37.428	Undetermined
72	B	mmu-miR-133a#-001637	target	Undetermined	Undetermined
73	B	mmu-miR-706-001641	target	25.9922	25.1299
74	B	mmu-miR-710-001645	target	Undetermined	Undetermined
75	B	mmu-miR-711-001646	target	Undetermined	Undetermined
76	B	mmu-miR-713-001648	target	Undetermined	Undetermined
77	B	mmu-miR-715-001649	target	27.0414	26.0898
78	B	mmu-miR-717-001652	target	Undetermined	Undetermined
79	B	mmu-miR-718-001656	target	Undetermined	Undetermined
80	B	mmu-miR-721-001657	target	35.0228	33.1213
81	B	mmu-miR-690-001677	target	22.532	21.252
82	B	mmu-miR-691-001678	target	Undetermined	Undetermined
83	B	snoRNA135-001230	housekeeping	24.7108	23.7504
84	B	mmu-miR-692-001679	target	32.2806	39.5902
85	B	mmu-miR-693-001680	target	Undetermined	Undetermined
86	B	mmu-miR-694-001681	target	23.7565	24.7045
87	B	mmu-miR-467b-001684	target	34.4479	32.2918
88	B	rno-miR-664-001323	target	21.1655	22.0685
89	B	rno-miR-20b-001326	target	33.7365	32.3535
90	B	rno-miR-20a#-001336	target	Undetermined	Undetermined
91	B	rno-miR-350-001337	target	Undetermined	29.5348
92	B	rno-miR-489-001353	target	33.1444	24.836
93	B	rno-miR-382#-001354	target	Undetermined	Undetermined
94	B	rno-miR-29c#-001818	target	31.5437	31.2722
95	B	hsa-miR-26b#-002444	target	28.7554	27.7491
96	B	hsa-miR-27a#-002445	target	29.2992	30.4554
97	B	hsa-miR-28-3p-002446	target	Undetermined	34.0494
98	B	hsa-miR-29a#-002447	target	30.2809	28.6434
99	B	mmu-miR-488#-002014	target	Undetermined	Undetermined
100	B	mmu-miR-758-002025	target	Undetermined	Undetermined
101	B	mmu-miR-762-002028	target	Undetermined	Undetermined
102	B	mmu-miR-761-002030	target	33.8801	Undetermined
103	B	mmu-miR-764-3p-002032	target	Undetermined	Undetermined
104	B	mmu-miR-763-002033	target	Undetermined	Undetermined
105	B	mmu-miR-759-002034	target	Undetermined	37.3862
106	B	mmu-miR-693-3p-002036	target	Undetermined	Undetermined
107	B	hsa-miR-23a#-002439	target	Undetermined	Undetermined
108	B	mmu-miR-374#-002043	target	Undetermined	Undetermined
109	B	mmu-miR-804-002044	target	33.5017	30.0062
110	B	mmu-miR-805-002045	target	24.7287	22.7042
111	B	mmu-miR-666-3p-002448	target	Undetermined	Undetermined
112	B	mmu-miR-673-3p-002449	target	Undetermined	38.6541
113	B	mmu-miR-376b#-002451	target	Undetermined	30.3355
114	B	mmu-miR-146b#-002453	target	34.1658	33.1563
115	B	mmu-miR-742#-002458	target	Undetermined	Undetermined
116	B	mmu-miR-130b#-002460	target	32.4925	26.9592
117	B	mmu-miR-879#-002473	target	Undetermined	29.7946
118	B	mmu-miR-881#-002475	target	Undetermined	Undetermined
119	B	mmu-miR-196a#-002477	target	Undetermined	Undetermined
120	B	mmu-let-7a#-002478	target	31.0616	27.3993
121	B	mmu-let-7c-1#-002479	target	35.1907	32.0856
122	B	mmu-miR-327-002481	target	Undetermined	Undetermined
123	B	mmu-miR-376a#-002482	target	Undetermined	36.7049
124	B	mmu-miR-343-002483	target	Undetermined	Undetermined
125	B	mmu-miR-16#-002489	target	29.504	27.7795
126	B	mmu-miR-18a#-002490	target	34.2213	29.2897
127	B	mmu-miR-20a#-002491	target	29.7852	28.146
128	B	mmu-miR-24-2#-002494	target	27.4644	27.8544
129	B	mmu-miR-31#-002495	target	25.3733	25.6882
130	B	mmu-miR-92a#-002496	target	Undetermined	Undetermined
131	B	snoRNA202-001232	housekeeping	19.8299	19.7362
132	B	mmu-miR-29b#-002497	target	28.1506	28.6101
133	B	mmu-miR-30b#-002498	target	32.4512	34.8546
134	B	mmu-miR-322#-002506	target	32.3651	27.3391
135	B	mmu-miR-101a#-002507	target	Undetermined	38.0188
136	B	mmu-miR-125b#-002508	target	33.1788	32.0278
137	B	mmu-miR-136#-002512	target	Undetermined	Undetermined
138	B	mmu-miR-141#-002513	target	30.6758	34.1217
139	B	mmu-miR-145#-002514	target	Undetermined	Undetermined
140	B	mmu-miR-376c#-002523	target	Undetermined	Undetermined
141	B	mmu-miR-20b#-002524	target	Undetermined	Undetermined
142	B	mmu-miR-450a-3p-002525	target	Undetermined	Undetermined
143	B	mmu-miR-101b-002531	target	25.8561	24.5161
144	B	mmu-miR-291b-3p-002538	target	Undetermined	Undetermined
145	B	mmu-miR-878-3p-002541	target	Undetermined	38.3329
146	B	mmu-miR-872#-002542	target	27.6519	25.4245
147	B	mmu-miR-17#-002543	target	33.5793	27.9989
148	B	mmu-miR-19a#-002544	target	Undetermined	Undetermined
149	B	mmu-miR-28#-002545	target	28.3635	27.856
150	B	mmu-miR-877#-002548	target	27.4772	25.3911
151	B	mmu-miR-212-002551	target	27.5194	23.7369
152	B	mmu-miR-138#-002554	target	Undetermined	27.7211
153	B	mmu-miR-302c#-002557	target	Undetermined	Undetermined
154	B	mmu-miR-483#-002560	target	Undetermined	Undetermined
155	B	mmu-miR-541-002562	target	Undetermined	29.7721
156	B	mmu-miR-467e#-002569	target	Undetermined	36.7539
157	B	mmu-miR-10b#-002572	target	36.2623	31.0109
158	B	mmu-miR-186#-002574	target	29.1548	26.1664
159	B	mmu-miR-412-002575	target	Undetermined	34.7205
160	B	mmu-miR-191#-002576	target	Undetermined	31.3622
161	B	mmu-miR-193#-002577	target	34.4836	31.6918
162	B	mmu-miR-203#-002580	target	32.062	32.7688
163	B	mmu-miR-463#-002582	target	36.058	35.3511
164	B	mmu-miR-34c#-002584	target	25.0202	24.7617
165	B	mmu-miR-466a-3p-002586	target	Undetermined	Undetermined
166	B	mmu-miR-470#-002589	target	38.3022	36.927
167	B	mmu-miR-290-5p-002590	target	Undetermined	Undetermined
168	B	mmu-miR-293#-002594	target	Undetermined	Undetermined
169	B	hsa-miR-455-001280	target	32.8759	30.6972
170	B	hsa-miR-493-3p-001282	target	36.7542	38.9224
171	B	hsa-miR-376a#-001287	target	Undetermined	35.4072
172	B	mmu-let-7d#-001178	target	Undetermined	Undetermined
173	B	mmu-miR-543-001298	target	Undetermined	36.7899
174	B	mmu-miR-487b-001306	target	Undetermined	30.039
175	B	mmu-miR-1933-5p-121133_mat	target	Undetermined	Undetermined
176	B	mmu-miR-449b-001667	target	Undetermined	27.147
177	B	mmu-miR-719-001673	target	Undetermined	Undetermined
178	B	mmu-miR-688-001675	target	Undetermined	Undetermined
179	B	U87-001712	housekeeping	26.5799	26.0586
180	B	mmu-miR-467a-001826	target	29.4434	27.5735
181	B	mmu-miR-485-3p-001943	target	Undetermined	28.4329
182	B	mmu-miR-673-001954	target	32.0838	29.9389
183	B	mmu-miR-674#-001956	target	29.479	27.2898
184	B	mmu-miR-676#-001958	target	34.5773	34.0639
185	B	mmu-miR-712#-001961	target	35.361	32.1036
186	B	hsa-miR-190b-002263	target	36.5677	28.0284
187	B	hsa-miR-183#-002270	target	25.9647	23.7398
188	B	hsa-miR-200c#-002286	target	34.5698	33.5122
189	B	hsa-miR-10a#-002288	target	34.433	35.6318
190	B	hsa-miR-214#-002293	target	31.1078	30.3891
191	B	hsa-miR-218-2#-002294	target	Undetermined	Undetermined
192	B	hsa-miR-22#-002301	target	34.7298	35.4197
193	B	hsa-miR-30d#-002305	target	28.9879	28.0601
194	B	hsa-miR-431#-002312	target	Undetermined	Undetermined
195	B	hsa-miR-744#-002325	target	30.9465	29.7417
196	B	hsa-miR-708#-002342	target	Undetermined	Undetermined
197	B	hsa-miR-106b#-002380	target	28.6978	23.9433
198	B	hsa-let-7b#-002404	target	Undetermined	Undetermined
199	B	hsa-let-7e#-002407	target	Undetermined	33.0662
200	B	mmu-miR-450B-3P-002632	target	Undetermined	30.7802
201	B	mmu-miR-712-002636	target	21.7536	20.5229
202	B	mmu-miR-465C-5P-002654	target	32.221	32.9014
203	B	mmu-miR-463-002662	target	32.1516	32.493
204	B	mmu-miR-880-002665	target	36.5361	Undetermined
205	B	mmu-miR-883B-5P-002669	target	Undetermined	Undetermined
206	B	mmu-miR-181A-2#-002687	target	Undetermined	Undetermined
207	B	mmu-miR-466E-5P-002718	target	30.2685	39.2949
208	B	mmu-miR-669E-002774	target	Undetermined	Undetermined
209	B	mmu-miR-1198-002780	target	29.5326	26.5301
210	B	mmu-miR-1193-002794	target	Undetermined	35.8226
211	B	mmu-miR-1192-002806	target	Undetermined	Undetermined
212	B	mmu-miR-669D-002808	target	Undetermined	Undetermined
213	B	mmu-miR-467H-002809	target	Undetermined	Undetermined
214	B	mmu-miR-466J-002817	target	32.9649	34.977
215	B	mmu-miR-1195-002839	target	37.3863	30.6099
216	B	mmu-miR-1188-002866	target	29.9818	30.9384
217	B	mmu-miR-1-2-AS-002882	target	37.7382	33.5017
218	B	mmu-miR-467F-002886	target	28.5513	23.757
219	B	mmu-miR-669H-5P-002906	target	Undetermined	Undetermined
220	B	rno-miR-880-002666	target	Undetermined	Undetermined
221	B	rno-miR-409-3P-002679	target	Undetermined	29.2632
222	B	rno-miR-146B-002755	target	25.3926	25.0519
223	B	hsa-miR-423-3P-002626	target	26.5389	23.9652
224	B	hsa-miR-151-5P-002642	target	31.32	30.059
225	B	hsa-miR-338-5P-002658	target	33.4995	28.3232
226	B	hsa-miR-590-3P-002677	target	Undetermined	Undetermined
227	B	Y1-001727	housekeeping	27.8125	24.4321
228	B	hsa-miR-421-002700	target	27.5486	23.0539
229	B	hsa-miR-1197-002810	target	Undetermined	36.6358
230	B	mmu-miR-471-002605	target	Undetermined	Undetermined
231	B	mmu-miR-770-5p-002608	target	Undetermined	Undetermined
232	B	mmu-miR-882-002610	target	Undetermined	Undetermined
233	B	mmu-miR-299-002612	target	Undetermined	Undetermined
234	B	mmu-miR-300#-002613	target	Undetermined	Undetermined
235	B	mmu-miR-362-5p-002614	target	30.4765	28.3334
236	B	mmu-miR-34b-5p-002617	target	Undetermined	29.5658
237	B	rno-miR-743a-002056	target	36.0736	Undetermined
238	B	rno-miR-148b-5p-002058	target	31.3782	29.9688
239	B	rno-miR-7a#-002062	target	25.1099	23.6106
240	B	rno-miR-99a#-002073	target	31.9924	29.6127
241	B	rno-miR-125b#-002074	target	Undetermined	36.9953
242	B	rno-miR-135a#-002075	target	Undetermined	39.1326
243	B	rno-miR-204#-002076	target	29.4665	30.3565
244	B	rno-miR-24-1#-002079	target	Undetermined	33.2106
245	B	rno-miR-25#-002080	target	Undetermined	32.6708
246	B	rno-miR-29b-1#-002082	target	Undetermined	34.01
247	B	hsa-miR-189-000488	target	31.425	27.1034
248	B	rno-miR-666-241074_mat	target	Undetermined	Undetermined
249	B	rno-miR-547-241078_mat	target	Undetermined	Undetermined
250	B	mmu-miR-2138-241080_mat	target	21.8896	18.6981
251	B	mmu-miR-767-241081_mat	target	Undetermined	Undetermined
252	B	mmu-miR-2146-241082_mat	target	19.2159	17.4577
253	B	rno-miR-105-241087_mat	target	Undetermined	Undetermined
254	B	rno-miR-294-241093_mat	target	Undetermined	Undetermined
255	B	mmu-miR-2183-241095_mat	target	31.037	28.6369
256	B	rno-miR-220-241101_mat	target	Undetermined	Undetermined
257	B	rno-miR-293-241102_mat	target	Undetermined	Undetermined
258	B	rno-miR-632-241110_mat	target	31.2353	28.5238
259	B	mmu-miR-599-241117_mat	target	Undetermined	Undetermined
260	B	mmu-miR-2182-241119_mat	target	22.4917	19.6191
261	B	mmu-miR-2134-241120_mat	target	14.4957	13.9763
262	B	rno-miR-653-241125_mat	target	Undetermined	32.8399
263	B	mmu-miR-2139-241130_mat	target	Undetermined	Undetermined
264	B	rno-miR-465-241132_mat	target	Undetermined	Undetermined
265	B	mmu-miR-2136-241133_mat	target	Undetermined	Undetermined
266	B	mmu-miR-432-241135_mat	target	Undetermined	Undetermined
267	B	rno-miR-711-241136_mat	target	Undetermined	Undetermined
268	B	rno-miR-876-241138_mat	target	Undetermined	Undetermined
269	B	mmu-miR-2135-241140_mat	target	22.7457	21.1809
270	B	hsa-miR-671-5p-197646_mat	target	33.8089	29.3617
271	B	hsa-miR-144-002676	target	Undetermined	32.5663
272	B	mmu-miR-15a#-002488	target	30.3903	26.8862
273	B	mmu-miR-503#-002536	target	33.2328	27.9438
274	B	mmu-miR-218-1#-002552	target	34.1473	30.1061
275	B	ath-miR159a-000338	negative control	Undetermined	Undetermined
276	B	mmu-miR-150#-002570	target	Undetermined	33.8145
277	B	rno-miR-1#-001351	target	Undetermined	Undetermined
278	B	hsa-miR-200b#-002274	target	33.4436	31.4389
279	B	hsa-miR-653-002292	target	Undetermined	31.5293
280	B	mmu-miR-1191-002892	target	Undetermined	29.5573
281	B	rno-miR-379#-002081	target	Undetermined	Undetermined
282	B	mmu-miR-1904-121162_mat	target	33.2343	23.9019
283	B	mmu-miR-1941-3p-121130_mat	target	Undetermined	36.7436
284	B	mmu-miR-297a#-002454	target	Undetermined	30.5054
285	B	mmu-miR-1957-121163_mat	target	Undetermined	Undetermined
286	B	mmu-miR-704-001639	target	34.1585	31.2637
287	B	mmu-miR-1274a-121150_mat	target	18.2296	16.2745
288	B	mmu-miR-1306-121155_mat	target	31.2501	27.5529
289	B	mmu-miR-1839-3p-121203_mat	target	23.3097	21.5558
290	B	mmu-miR-1839-5p-121135_mat	target	28.1155	25.5611
291	B	mmu-miR-1893-121170_mat	target	Undetermined	Undetermined
292	B	mmu-miR-1896-121128_mat	target	29.007	28.0862
293	B	mmu-miR-1897-3p-121126_mat	target	Undetermined	Undetermined
294	B	mmu-miR-1897-5p-121199_mat	target	32.2437	28.7542
295	B	mmu-miR-1898-121195_mat	target	31.1348	31.5269
296	B	mmu-miR-1899-121198_mat	target	Undetermined	Undetermined
297	B	mmu-miR-1900-121143_mat	target	Undetermined	Undetermined
298	B	mmu-miR-1901-121183_mat	target	29.7583	28.5765
299	B	mmu-miR-1902-121197_mat	target	Undetermined	Undetermined
300	B	mmu-miR-1903-121153_mat	target	Undetermined	31.4831
301	B	mmu-miR-1905-121196_mat	target	32.4317	36.3787
302	B	mmu-miR-1927-121193_mat	target	Undetermined	Undetermined
303	B	mmu-miR-1928-121164_mat	target	34.4756	30.4611
304	B	mmu-miR-1930-121201_mat	target	31.0989	26.5426
305	B	mmu-miR-1931-121168_mat	target	Undetermined	38.7647
306	B	mmu-miR-1932-121172_mat	target	32.7938	31.4683
307	B	mmu-miR-1933-3p-121145_mat	target	Undetermined	Undetermined
308	B	mmu-miR-1934-121185_mat	target	Undetermined	Undetermined
309	B	mmu-miR-1935-121192_mat	target	Undetermined	34.2873
310	B	mmu-miR-1936-121158_mat	target	Undetermined	Undetermined
311	B	mmu-miR-1938-121194_mat	target	Undetermined	32.2919
312	B	mmu-miR-1939-121180_mat	target	26.6012	24.2364
313	B	mmu-miR-1940-121187_mat	target	30.6124	29.7725
314	B	mmu-miR-1941-5p-121140_mat	target	Undetermined	Undetermined
315	B	mmu-miR-1942-121136_mat	target	Undetermined	Undetermined
316	B	mmu-miR-1944-121189_mat	target	24.3107	22.4246
317	B	mmu-miR-1945-121166_mat	target	Undetermined	Undetermined
318	B	mmu-miR-1947-121156_mat	target	Undetermined	34.7172
319	B	mmu-miR-1948-121171_mat	target	Undetermined	34.7436
320	B	mmu-miR-1950-121146_mat	target	Undetermined	Undetermined
321	B	mmu-miR-1951-121165_mat	target	25.2151	36.0878
322	B	mmu-miR-1952-121167_mat	target	Undetermined	Undetermined
323	B	mmu-miR-1953-121159_mat	target	Undetermined	34.5885
324	B	mmu-miR-1954-121137_mat	target	32.2249	29.4817
325	B	mmu-miR-1958-121181_mat	target	Undetermined	Undetermined
326	B	mmu-miR-1959-121132_mat	target	31.2899	27.91
327	B	mmu-miR-1960-121148_mat	target	Undetermined	34.9566
328	B	mmu-miR-1962-121173_mat	target	Undetermined	Undetermined
329	B	mmu-miR-1963-121191_mat	target	Undetermined	Undetermined
330	B	mmu-miR-1964-121138_mat	target	Undetermined	Undetermined
331	B	mmu-miR-1965-121186_mat	target	Undetermined	Undetermined
332	B	mmu-miR-1966-121134_mat	target	Undetermined	Undetermined
333	B	mmu-miR-1967-121151_mat	target	Undetermined	Undetermined
334	B	mmu-miR-1968-121179_mat	target	33.6842	33.5269
335	B	mmu-miR-1969-121131_mat	target	34.9697	29.3966
336	B	mmu-miR-1970-121202_mat	target	Undetermined	38.9234
337	B	mmu-miR-1971-121161_mat	target	26.5321	25.6188
338	B	mmu-miR-1981-121200_mat	target	35.5918	Undetermined
339	B	mmu-miR-1982.1-121157_mat	target	38.0148	33.8637
340	B	mmu-miR-1982.2-121154_mat	target	39.7007	31.95
341	B	mmu-miR-669l-121149_mat	target	Undetermined	Undetermined
342	B	mmu-miR-669m-121190_mat	target	Undetermined	Undetermined
343	B	mmu-miR-669o-121176_mat	target	Undetermined	Undetermined
344	B	mmu-let-7g#-002492	target	32.6296	28.9584
345	B	mmu-miR-466d-5p-002534	target	39.2882	37.0939
346	B	hsa-let-7f-1#-002417	target	Undetermined	Undetermined
347	B	mmu-miR-669C-002646	target	Undetermined	Undetermined
348	B	mmu-miR-1186-002825	target	31.5976	30.0117
349	B	rno-miR-551B-002760	target	Undetermined	35.0342
350	B	mmu-miR-302a#-002615	target	Undetermined	Undetermined
351	B	hsa-miR-154#-000478	target	Undetermined	31.9665
352	B	mmu-miR-1894-5p-121144_mat	target	33.7071	33.2553
353	B	mmu-miR-669n-197143_mat	target	Undetermined	30.978
354	B	mmu-miR-1961-197391_mat	target	34.9208	35.6378
355	B	mmu-miR-1199-240984_mat	target	Undetermined	Undetermined
356	B	mmu-miR-466k-240990_mat	target	Undetermined	29.5782
357	B	mmu-miR-1894-3p-241002_mat	target	29.0943	25.4881
358	B	mmu-miR-1937c-241011_mat	target	14.0327	Undetermined
359	B	mmu-miR-466g-241015_mat	target	33.0807	31.8396
360	B	mmu-miR-1937b-241023_mat	target	Undetermined	Undetermined
361	B	hsa-miR-196a-241070_mat	target	22.5977	20.9062
362	B	hsa-miR-875-5p-002203	target	34.2876	38.0453
363	B	hsa-miR-206-000510	target	Undetermined	28.8699
364	B	mmu-miR-290-000187	target	Undetermined	Undetermined
365	B	mmu-miR-707-001642	target	Undetermined	Undetermined
366	B	rno-miR-352-001339	target	31.9872	28.8355
367	B	mmu-miR-764-5p-002031	target	Undetermined	Undetermined
368	B	hsa-miR-485-5p-001036	target	Undetermined	Undetermined
369	B	mmu-miR-199b-001131	target	34.3665	34.5958
370	B	mmu-miR-34b-001065	target	Undetermined	32.1977
371	B	mmu-miR-697-001631	target	Undetermined	Undetermined
372	B	rno-miR-7#-001338	target	24.4076	22.1163
373	B	mmu-miR-501-001356	target	Undetermined	Undetermined
374	B	mmu-miR-592-002017	target	Undetermined	24.3235
375	B	mmu-miR-21#-002493	target	26.3426	25.3978
376	B	mmu-miR-466b-3-3p-002500	target	Undetermined	Undetermined
377	B	mmu-miR-294#-002595	target	Undetermined	Undetermined
378	B	mmu-miR-1194-002793	target	Undetermined	Undetermined
379	B	mmu-miR-669G-002813	target	Undetermined	Undetermined
380	B	mmu-miR-1943-121174_mat	target	33.8025	31.1906
381	B	mmu-miR-1949-121182_mat	target	29.4457	28.4691
382	B	mmu-miR-1956-121129_mat	target	Undetermined	Undetermined
383	B	mmu-miR-1906-121169_mat	target	Undetermined	Undetermined
384	B	mmu-miR-1946a-121178_mat	target	Undetermined	Undetermined
